# Supplementary material for: Blimp1/Prdm1 Functions in Opposition to Irf1 to Maintain Neonatal Tolerance during Postnatal Intestinal Maturation
Source: PLoS Genet. 2015 Jul 9;11(7):e1005375. doi: 10.1371/journal.pgen.1005375 (PMC4497732; doi:10.1371/journal.pgen.1005375)
Supplement: S1 Dataset — (XLSX) [file pgen.1005375.s006.xlsx]

## Sheet: SI dataset
S1 dataset: Annotation of Blimp1 peaks identified by ChIP-seq
		Nearest gene TSS (< 25kb)
Blimp1 peak I.D.	Genomic co-ordinate	Ensembl gene I.D.	Gene symbol	Ensembl transcript I.D.	Distance from TSS
BEG_peak_1	chr1:3339848-3340678
BEG_peak_2	chr1:4533987-4534991	ENSMUSG00000064376	U6	ENSMUST00000082442	15730.5
BEG_peak_3	chr1:4847408-4848250	ENSMUSG00000033813	Tcea1	ENSMUST00000081551	-18.5
BEG_peak_4	chr1:7312301-7313212
BEG_peak_5	chr1:7834129-7834836
BEG_peak_6	chr1:9018577-9019142
BEG_peak_7	chr1:9227132-9228001
BEG_peak_8	chr1:9737928-9739023	ENSMUSG00000045210	Vcpip1	ENSMUST00000057438	-30.5
BEG_peak_9	chr1:9770996-9771815	ENSMUSG00000025915	Sgk3	ENSMUST00000166384	-16699.5
BEG_peak_10	chr1:12209729-12210495
BEG_peak_11	chr1:12998806-12999665	ENSMUSG00000025938	Slco5a1	ENSMUST00000171848	-18024.5
BEG_peak_12	chr1:13511618-13512306
BEG_peak_13	chr1:15762737-15763579	ENSMUSG00000077377	SNORA17	ENSMUST00000104189	15219.5
BEG_peak_14	chr1:18669660-18670364
BEG_peak_15	chr1:20700447-20700944	ENSMUSG00000025929	Il17a	ENSMUST00000027061	-20365.5
BEG_peak_16	chr1:20810017-20810863	ENSMUSG00000041859	Mcm3	ENSMUST00000053266	-105.5
BEG_peak_17	chr1:21154599-21155602
BEG_peak_18	chr1:23194839-23195456
BEG_peak_19	chr1:27350066-27351058
BEG_peak_20	chr1:28456794-28457319
BEG_peak_21	chr1:31432034-31432732
BEG_peak_22	chr1:31513249-31513865
BEG_peak_23	chr1:31953906-31954454
BEG_peak_24	chr1:33108502-33109129
BEG_peak_25	chr1:33226790-33227587	ENSMUSG00000088750	U6	ENSMUST00000158125	-21690.5
BEG_peak_26	chr1:34294544-34295358
BEG_peak_27	chr1:34529192-34530090	ENSMUSG00000026126	Ptpn18	ENSMUST00000164433	12936.5
BEG_peak_28	chr1:36413719-36414681	ENSMUSG00000010453	4632411B12Rik	ENSMUST00000115018	10611.5
BEG_peak_29	chr1:36841514-36842525	ENSMUSG00000026117	Zap70	ENSMUST00000070299	6158.5
BEG_peak_30	chr1:37086284-37087254	ENSMUSG00000050122	Vwa3b	ENSMUST00000162449	519.5
BEG_peak_31	chr1:37365272-37366237	ENSMUSG00000026113	Inpp4a	ENSMUST00000140264	8556.5
BEG_peak_32	chr1:41563550-41564492
BEG_peak_33	chr1:45847000-45847582	ENSMUSG00000025995	Wdr75	ENSMUST00000027139	-4597.5
BEG_peak_34	chr1:46349741-46350740
BEG_peak_35	chr1:46363450-46363778
BEG_peak_36	chr1:46752080-46753057
BEG_peak_37	chr1:46760453-46761144
BEG_peak_38	chr1:47141834-47142376
BEG_peak_39	chr1:47191013-47191612
BEG_peak_40	chr1:47737172-47737787
BEG_peak_41	chr1:48634726-48635448
BEG_peak_42	chr1:50082064-50082978
BEG_peak_43	chr1:52170094-52171194	ENSMUSG00000026104	Stat1	ENSMUST00000070968	-5602.5
BEG_peak_44	chr1:52175809-52176915	ENSMUSG00000026104	Stat1	ENSMUST00000070968	37.5
BEG_peak_45	chr1:52199347-52200306	ENSMUSG00000026104	Stat1	ENSMUST00000087717	-7309.5
BEG_peak_46	chr1:52330927-52331758
BEG_peak_47	chr1:52856084-52856622	ENSMUSG00000026102	Inpp1	ENSMUST00000177279	-37.5
BEG_peak_48	chr1:53772216-53773500
BEG_peak_49	chr1:55270241-55271119	ENSMUSG00000025978	Rftn2	ENSMUST00000133294	-7279.5
BEG_peak_50	chr1:55763518-55764442	ENSMUSG00000038349	Plcl1	ENSMUST00000042986	11386.5
BEG_peak_51	chr1:59257685-59258466
BEG_peak_52	chr1:59495115-59496041
BEG_peak_53	chr1:60269100-60269805	ENSMUSG00000073664	Nbeal1	ENSMUST00000160980	-9605.5
BEG_peak_54	chr1:60910889-60911830
BEG_peak_55	chr1:61111636-61112569	ENSMUSG00000082804	Rpl17-ps1	ENSMUST00000165612	-20325.5
BEG_peak_56	chr1:61613400-61614253
BEG_peak_57	chr1:62743310-62744303	ENSMUSG00000025969	Nrp2	ENSMUST00000102822	-6054.5
BEG_peak_58	chr1:62766043-62767063	ENSMUSG00000025969	Nrp2	ENSMUST00000027112	16247.5
BEG_peak_59	chr1:64439300-64440285	ENSMUSG00000093228	AC167197.1	ENSMUST00000175487	-3168.5
BEG_peak_60	chr1:66317642-66318230
BEG_peak_61	chr1:66625708-66626196
BEG_peak_62	chr1:71498313-71498788
BEG_peak_63	chr1:74414602-74415534	ENSMUSG00000073650	Gm216	ENSMUST00000128445	6140.5
BEG_peak_64	chr1:74460092-74460949	ENSMUSG00000026175	Vil1	ENSMUST00000027366	4597.5
BEG_peak_65	chr1:74707766-74708752	ENSMUSG00000033257	Ttll4	ENSMUST00000042125	-139.5
BEG_peak_66	chr1:75514124-75514938	ENSMUSG00000026213	Stk11ip	ENSMUST00000027414	-3616.5
BEG_peak_67	chr1:78910136-78910845
BEG_peak_68	chr1:79489742-79490898	ENSMUSG00000077782	SNORA17	ENSMUST00000104594	19736.5
BEG_peak_69	chr1:80419737-80420457
BEG_peak_70	chr1:81419954-81420674
BEG_peak_71	chr1:82279616-82280773	ENSMUSG00000055980	Irs1	ENSMUST00000069799	7775.5
BEG_peak_72	chr1:82875698-82876386
BEG_peak_73	chr1:84370052-84370714	ENSMUSG00000045658	Pid1	ENSMUST00000175996	-9654.5
BEG_peak_74	chr1:87494870-87495854	ENSMUSG00000070034	Sp110	ENSMUST00000152399	-0.5
BEG_peak_75	chr1:88383490-88384756	ENSMUSG00000067125	Rpl30-ps6	ENSMUST00000086964	13772.5
BEG_peak_76	chr1:88974657-88975552	ENSMUSG00000026246	Alppl2	ENSMUST00000027455	11475.5
BEG_peak_77	chr1:89114374-89115221	ENSMUSG00000026254	Eif4e2	ENSMUST00000113231	3956.5
BEG_peak_78	chr1:89330508-89331559	ENSMUSG00000048000	Gigyf2	ENSMUST00000174671	1370.5
BEG_peak_79	chr1:90472019-90473105
BEG_peak_80	chr1:91818041-91818965	ENSMUSG00000092627	D130058E05Rik	ENSMUST00000173856	-8290.5
BEG_peak_81	chr1:93195468-93196254	ENSMUSG00000026307	Scly	ENSMUST00000145843	-688.5
BEG_peak_82	chr1:93653705-93654590
BEG_peak_83	chr1:95506778-95507488	ENSMUSG00000026277	Stk25	ENSMUST00000154008	14711.5
BEG_peak_84	chr1:96750276-96750886
BEG_peak_85	chr1:96801568-96802284
BEG_peak_86	chr1:100485904-100486924
BEG_peak_87	chr1:100882474-100883386
BEG_peak_88	chr1:101237813-101238779
BEG_peak_89	chr1:101250412-101250889
BEG_peak_90	chr1:102215118-102215637
BEG_peak_91	chr1:103798403-103799340
BEG_peak_92	chr1:103901716-103902306
BEG_peak_93	chr1:106280289-106280837
BEG_peak_94	chr1:107340060-107340842	ENSMUSG00000067017	Gm3608	ENSMUST00000086725	-12216.5
BEG_peak_95	chr1:107656870-107657767	ENSMUSG00000067015	Gm10193	ENSMUST00000086719	-3663.5
BEG_peak_96	chr1:107821602-107822693	ENSMUSG00000089206	U6	ENSMUST00000158581	-19934.5
BEG_peak_97	chr1:107868202-107869117	ENSMUSG00000038866	Zcchc2	ENSMUST00000119166	-18285.5
BEG_peak_98	chr1:108470680-108471575
BEG_peak_99	chr1:110692035-110692698
BEG_peak_100	chr1:114953423-114954169
BEG_peak_101	chr1:115931740-115932269
BEG_peak_102	chr1:122890771-122891606
BEG_peak_103	chr1:123571151-123571900
BEG_peak_104	chr1:126865384-126865827
BEG_peak_105	chr1:126873592-126874434
BEG_peak_106	chr1:127451003-127451378	ENSMUSG00000026342	Slc35f5	ENSMUST00000027580	-6428.5
BEG_peak_107	chr1:127590768-127591574	ENSMUSG00000026343	Gpr39	ENSMUST00000027581	17582.5
BEG_peak_108	chr1:128060989-128061714
BEG_peak_109	chr1:128434325-128435279
BEG_peak_110	chr1:129670069-129671241	ENSMUSG00000026349	Ccnt2	ENSMUST00000126850	-105.5
BEG_peak_111	chr1:131229839-131230272
BEG_peak_112	chr1:131852934-131853856
BEG_peak_113	chr1:133141351-133144052	ENSMUSG00000026430	Rassf5	ENSMUST00000112442	-1373.5
BEG_peak_114	chr1:133903925-133905489	ENSMUSG00000026436	Elk4	ENSMUST00000146432	-15.5
BEG_peak_115	chr1:135330829-135331679	ENSMUSG00000070643	Sox13	ENSMUST00000153799	-10278.5
BEG_peak_116	chr1:135490953-135492171	ENSMUSG00000064814	SNORA32	ENSMUST00000082880	-6236.5
BEG_peak_117	chr1:135557333-135558359	ENSMUSG00000026464	Zc3h11a	ENSMUST00000027736	-46.5
BEG_peak_118	chr1:136552077-136552696	ENSMUSG00000091246	Gm3834	ENSMUST00000164329	-9227.5
BEG_peak_119	chr1:136575751-136576615
BEG_peak_120	chr1:137939969-137940896	ENSMUSG00000026407	Cacna1s	ENSMUST00000160641	-8885.5
BEG_peak_121	chr1:138126694-138127653	ENSMUSG00000041605	5730559C18Rik	ENSMUST00000144464	-353.5
BEG_peak_122	chr1:138614216-138615131	ENSMUSG00000092912	AC125186.1	ENSMUST00000175171	20665.5
BEG_peak_123	chr1:139245769-139246024	ENSMUSG00000088164	SNORA17	ENSMUST00000157539	17905.5
BEG_peak_124	chr1:139876813-139877454	ENSMUSG00000088564	5S_rRNA	ENSMUST00000157939	7206.5
BEG_peak_125	chr1:141440769-141441601	ENSMUSG00000057037	Cfhr1	ENSMUST00000161224	8885.5
BEG_peak_126	chr1:142199432-142200096
BEG_peak_127	chr1:142802093-142802687
BEG_peak_128	chr1:145619419-145620141	ENSMUSG00000018199	Trove2	ENSMUST00000018343	4293.5
BEG_peak_129	chr1:146173975-146174436
BEG_peak_130	chr1:147855103-147855673
BEG_peak_131	chr1:148345567-148346387	ENSMUSG00000035131	Fam5c	ENSMUST00000125331	1141.5
BEG_peak_132	chr1:152900170-152900924	ENSMUSG00000065624	U6	ENSMUST00000083690	8703.5
BEG_peak_133	chr1:154471934-154472894	ENSMUSG00000026482	Rgl1	ENSMUST00000027760	-74.5
BEG_peak_134	chr1:154749672-154750757	ENSMUSG00000042772	Smg7	ENSMUST00000073441	-508.5
BEG_peak_135	chr1:154751341-154752197	ENSMUSG00000042772	Smg7	ENSMUST00000073441	-1978.5
BEG_peak_136	chr1:154964891-154965784
BEG_peak_137	chr1:155746448-155747380	ENSMUSG00000026473	Glul	ENSMUST00000086199	-193.5
BEG_peak_138	chr1:156633059-156634218
BEG_peak_139	chr1:156910784-156911760	ENSMUSG00000086217	Gm9530	ENSMUST00000128143	19127.5
BEG_peak_140	chr1:157319517-157320314
BEG_peak_141	chr1:157883274-157885053	ENSMUSG00000026466	Tor1aip1	ENSMUST00000130995	-982.5
BEG_peak_142	chr1:158635821-158636859	ENSMUSG00000033557	Fam20b	ENSMUST00000147931	10731.5
BEG_peak_143	chr1:162964534-162965696	ENSMUSG00000053332	Gas5	ENSMUST00000159706	-35.5
BEG_peak_144	chr1:163181928-163182884	ENSMUSG00000026701	Prdx6	ENSMUST00000071718	-1109.5
BEG_peak_145	chr1:163543525-163544485
BEG_peak_146	chr1:163806611-163807767	ENSMUSG00000040297	AI848100	ENSMUST00000048377	-497.5
BEG_peak_147	chr1:164669903-164671079	ENSMUSG00000040225	Prrc2c	ENSMUST00000028016	71.5
BEG_peak_148	chr1:167390955-167391908	ENSMUSG00000026568	Brp44	ENSMUST00000128633	81.5
BEG_peak_149	chr1:168060007-168060817	ENSMUSG00000000544	Gpa33	ENSMUST00000060833	-21.5
BEG_peak_150	chr1:169203610-169204432	ENSMUSG00000026558	Uck2	ENSMUST00000027839	11178.5
BEG_peak_151	chr1:169444719-169444973
BEG_peak_152	chr1:172106594-172107286	ENSMUSG00000026670	Uap1	ENSMUST00000111350	-1991.5
BEG_peak_153	chr1:172107589-172108469	ENSMUSG00000026670	Uap1	ENSMUST00000111350	-2878.5
BEG_peak_154	chr1:172107442-172107505	ENSMUSG00000026670	Uap1	ENSMUST00000162253	-2550.5
BEG_peak_155	chr1:172968177-172969039	ENSMUSG00000065905	U1	ENSMUST00000083971	10474.5
BEG_peak_156	chr1:173043854-173044771	ENSMUSG00000026649	1700009P17Rik	ENSMUST00000151340	283.5
BEG_peak_157	chr1:173200244-173201848	ENSMUSG00000052423	B4galt3	ENSMUST00000125939	326.5
BEG_peak_158	chr1:173992913-173993795	ENSMUSG00000003458	Ncstn	ENSMUST00000135928	4892.5
BEG_peak_159	chr1:174078789-174079844	ENSMUSG00000026554	Dcaf8	ENSMUST00000085918	1058.5
BEG_peak_160	chr1:174808778-174809387	ENSMUSG00000026542	Apcs	ENSMUST00000027824	15956.5
BEG_peak_161	chr1:175763367-175764107
BEG_peak_162	chr1:177747433-177748117	ENSMUSG00000077794	U2	ENSMUST00000104606	17084.5
BEG_peak_163	chr1:178744296-178745322	ENSMUSG00000026504	Sdccag8	ENSMUST00000123409	-0.5
BEG_peak_164	chr1:179268441-179269418
BEG_peak_165	chr1:179371367-179372876	ENSMUSG00000078909	Gm17407	ENSMUST00000171440	1388.5
BEG_peak_166	chr1:179596921-179597733
BEG_peak_167	chr1:180204991-180205905	ENSMUSG00000070489	4930527J03Rik	ENSMUST00000094270	1300.5
BEG_peak_168	chr1:180335955-180337472	ENSMUSG00000026495	Efcab2	ENSMUST00000027775	949.5
BEG_peak_169	chr1:181469792-181470607	ENSMUSG00000082395	Gm15480	ENSMUST00000120442	1694.5
BEG_peak_170	chr1:181633994-181634970	ENSMUSG00000038936	Sccpdh	ENSMUST00000143936	23805.5
BEG_peak_171	chr1:182105390-182106224	ENSMUSG00000026489	Adck3	ENSMUST00000161300	3011.5
BEG_peak_172	chr1:182222699-182223972
BEG_peak_173	chr1:182659339-182660154	ENSMUSG00000026499	Acbd3	ENSMUST00000027780	3581.5
BEG_peak_174	chr1:183078217-183079483	ENSMUSG00000062169	Cnih4	ENSMUST00000111059	-2140.5
BEG_peak_175	chr1:183627283-183628352
BEG_peak_176	chr1:183769689-183770619	ENSMUSG00000089429	5S_rRNA	ENSMUST00000158804	589.5
BEG_peak_177	chr1:184030278-184031149	ENSMUSG00000026511	Srp9	ENSMUST00000111018	-24172.5
BEG_peak_178	chr1:184197978-184199018	ENSMUSG00000038633	Degs1	ENSMUST00000133052	13799.5
BEG_peak_179	chr1:184823894-184824863
BEG_peak_180	chr1:184886931-184887944	ENSMUSG00000079164	Tlr5	ENSMUST00000110997	2492.5
BEG_peak_181	chr1:185857699-185858970	ENSMUSG00000039384	Dusp10	ENSMUST00000048655	66.5
BEG_peak_182	chr1:185872457-185873596	ENSMUSG00000039384	Dusp10	ENSMUST00000048655	14818.5
BEG_peak_183	chr1:186661442-186662615	ENSMUSG00000073481	Mosc2	ENSMUST00000162501	7367.5
BEG_peak_184	chr1:186669381-186670367	ENSMUSG00000073481	Mosc2	ENSMUST00000068725	-123.5
BEG_peak_185	chr1:186943763-186944494
BEG_peak_186	chr1:187132235-187133133	ENSMUSG00000065581	Mir194-1	ENSMUST00000083647	-4455.5
BEG_peak_187	chr1:189047112-189047897	ENSMUSG00000039210	Gpatch2	ENSMUST00000160570	-2641.5
BEG_peak_188	chr1:192291136-192291850	ENSMUSG00000093064	AC124613.1	ENSMUST00000175323	15560.5
BEG_peak_189	chr1:193006017-193007379	ENSMUSG00000026628	Atf3	ENSMUST00000131854	217.5
BEG_peak_190	chr1:193312302-193313296
BEG_peak_191	chr1:193929575-193930483	ENSMUSG00000026637	Traf5	ENSMUST00000085573	-13565.5
BEG_peak_192	chr1:194202579-194203391
BEG_peak_193	chr1:194578982-194579963	ENSMUSG00000064881	U5	ENSMUST00000082947	7702.5
BEG_peak_194	chr1:194820607-194821566	ENSMUSG00000089158	7SK	ENSMUST00000158533	3500.5
BEG_peak_195	chr1:195004626-195005516	ENSMUSG00000079144	A130010J15Rik	ENSMUST00000069054	5128.5
BEG_peak_196	chr1:196705617-196706597	ENSMUSG00000084631	7SK	ENSMUST00000122682	21356.5
BEG_peak_197	chr1:197073956-197074716	ENSMUSG00000080633	AC109145.1	ENSMUST00000116983	19943.5
BEG_peak_198	chr2:3110845-3111590
BEG_peak_199	chr2:4124450-4124944
BEG_peak_200	chr2:4479804-4481297	ENSMUSG00000026657	Frmd4a	ENSMUST00000153160	-346.5
BEG_peak_201	chr2:4721872-4722751
BEG_peak_202	chr2:4983638-4984696	ENSMUSG00000026672	Optn	ENSMUST00000027986	884.5
BEG_peak_203	chr2:5399538-5400297
BEG_peak_204	chr2:5871502-5873060	ENSMUSG00000043241	Upf2	ENSMUST00000060092	-400.5
BEG_peak_205	chr2:7926783-7927455
BEG_peak_206	chr2:9530137-9531073	ENSMUSG00000079603	Gm13218	ENSMUST00000128180	-11171.5
BEG_peak_207	chr2:11114051-11115024	ENSMUSG00000026778	Prkcq	ENSMUST00000028118	20573.5
BEG_peak_208	chr2:11575006-11575817	ENSMUSG00000026770	Il2ra	ENSMUST00000150890	10993.5
BEG_peak_209	chr2:12563637-12564202
BEG_peak_210	chr2:13534287-13534939
BEG_peak_211	chr2:13603944-13604706
BEG_peak_212	chr2:14099870-14100593	ENSMUSG00000061531	Fam23a	ENSMUST00000077517	4067.5
BEG_peak_213	chr2:14165706-14166450	ENSMUSG00000026712	Mrc1	ENSMUST00000028045	14995.5
BEG_peak_214	chr2:14525360-14526294	ENSMUSG00000057914	Cacnb2	ENSMUST00000114723	-179.5
BEG_peak_215	chr2:15072144-15072999	ENSMUSG00000083860	Gm13313	ENSMUST00000118938	23354.5
BEG_peak_216	chr2:15783916-15784787
BEG_peak_217	chr2:18610428-18611622	ENSMUSG00000087182	Gm13334	ENSMUST00000137796	-4529.5
BEG_peak_218	chr2:18687771-18689253	ENSMUSG00000092353	Gm20539	ENSMUST00000174811	-5777.5
BEG_peak_219	chr2:20439999-20441214	ENSMUSG00000036617	Etl4	ENSMUST00000114619	-449.5
BEG_peak_220	chr2:20656703-20657744	ENSMUSG00000036617	Etl4	ENSMUST00000114606	-1732.5
BEG_peak_221	chr2:20789506-20790457	ENSMUSG00000036591	Arhgap21	ENSMUST00000173784	3092.5
BEG_peak_222	chr2:20821384-20821990	ENSMUSG00000036591	Arhgap21	ENSMUST00000156142	14686.5
BEG_peak_223	chr2:20848035-20848790	ENSMUSG00000085206	Gm13380	ENSMUST00000124322	4509.5
BEG_peak_224	chr2:23027554-23028409	ENSMUSG00000026775	Yme1l1	ENSMUST00000148616	4156.5
BEG_peak_225	chr2:24310333-24311268	ENSMUSG00000077966	AL732528.1	ENSMUST00000104773	-7113.5
BEG_peak_226	chr2:25148120-25149099	ENSMUSG00000085830	E130003G02Rik	ENSMUST00000129723	1873.5
BEG_peak_227	chr2:25355669-25356801	ENSMUSG00000015095	Fbxw5	ENSMUST00000015239	-47.5
BEG_peak_228	chr2:25602411-25603333	ENSMUSG00000079539	Lcn14	ENSMUST00000114192	10299.5
BEG_peak_229	chr2:26026538-26027565	ENSMUSG00000085545	Gm13553	ENSMUST00000133025	20130.5
BEG_peak_230	chr2:26090438-26091372	ENSMUSG00000036327	Qsox2	ENSMUST00000116561	2003.5
BEG_peak_231	chr2:27139594-27140525	ENSMUSG00000009621	Vav2	ENSMUST00000148067	-5408.5
BEG_peak_232	chr2:27162093-27162720	ENSMUSG00000086669	AA645442	ENSMUST00000156020	-19811.5
BEG_peak_233	chr2:27281939-27283245	ENSMUSG00000009621	Vav2	ENSMUST00000056176	-128.5
BEG_peak_234	chr2:27426869-27427805
BEG_peak_235	chr2:28485488-28486420	ENSMUSG00000026815	Gfi1b	ENSMUST00000145690	-8445.5
BEG_peak_236	chr2:28813924-28814473	ENSMUSG00000083773	Gm13394	ENSMUST00000163460	-23933.5
BEG_peak_237	chr2:28909311-28910530	ENSMUSG00000079502	1700101E01Rik	ENSMUST00000113843	743.5
BEG_peak_238	chr2:29265961-29266794	ENSMUSG00000086994	Gm13402	ENSMUST00000153600	-14356.5
BEG_peak_239	chr2:29522104-29522710
BEG_peak_240	chr2:30174693-30175367	ENSMUSG00000084892	Gm14471	ENSMUST00000141035	4515.5
BEG_peak_241	chr2:30319308-30320148	ENSMUSG00000089762	Ier5l	ENSMUST00000065134	9989.5
BEG_peak_242	chr2:30551114-30552220	ENSMUSG00000087268	Gm14486	ENSMUST00000144704	-18162.5
BEG_peak_243	chr2:31427562-31429003	ENSMUSG00000026843	Fubp3	ENSMUST00000137504	3.5
BEG_peak_244	chr2:31724073-31725012	ENSMUSG00000026840	Lamc3	ENSMUST00000138325	-18236.5
BEG_peak_245	chr2:32032055-32032863	ENSMUSG00000039262	Prrc2b	ENSMUST00000069817	-5457.5
BEG_peak_246	chr2:32386037-32386825	ENSMUSG00000039157	Fam102a	ENSMUST00000136816	-4421.5
BEG_peak_247	chr2:32714465-32715197	ENSMUSG00000026797	Stxbp1	ENSMUST00000050000	-12049.5
BEG_peak_248	chr2:32755273-32756187	ENSMUSG00000026796	Fam129b	ENSMUST00000138781	4549.5
BEG_peak_249	chr2:33558011-33559184	ENSMUSG00000085463	9430024E24Rik	ENSMUST00000130532	15810.5
BEG_peak_250	chr2:34469060-34469771	ENSMUSG00000038696	Mapkap1	ENSMUST00000129633	-5732.5
BEG_peak_251	chr2:34760038-34761294	ENSMUSG00000026873	Phf19	ENSMUST00000128394	-62.5
BEG_peak_252	chr2:35422838-35423902	ENSMUSG00000086555	Gm13446	ENSMUST00000124555	-9136.5
BEG_peak_253	chr2:37285753-37286872	ENSMUSG00000066798	Zbtb6	ENSMUST00000053098	120.5
BEG_peak_254	chr2:37786953-37787849
BEG_peak_255	chr2:37842971-37843828
BEG_peak_256	chr2:38178606-38179332	ENSMUSG00000000247	Lhx2	ENSMUST00000143783	-15891.5
BEG_peak_257	chr2:38853362-38854267	ENSMUSG00000035295	Wdr38	ENSMUST00000112872	-16.5
BEG_peak_258	chr2:38998195-38999123	ENSMUSG00000082315	Gm16523	ENSMUST00000121253	18839.5
BEG_peak_259	chr2:39561397-39561889	ENSMUSG00000089500	U7	ENSMUST00000158875	-14344.5
BEG_peak_260	chr2:40621258-40621877
BEG_peak_261	chr2:45029958-45030819
BEG_peak_262	chr2:45560828-45561614	ENSMUSG00000086202	1700019E08Rik	ENSMUST00000134308	8891.5
BEG_peak_263	chr2:47133367-47133945
BEG_peak_264	chr2:48845644-48846885
BEG_peak_265	chr2:51003240-51004428	ENSMUSG00000017144	Rnd3	ENSMUST00000140864	492.5
BEG_peak_266	chr2:51790031-51790908	ENSMUSG00000036249	Rbm43	ENSMUST00000039138	-4.5
BEG_peak_267	chr2:51828018-51829018	ENSMUSG00000026946	Nmi	ENSMUST00000112705	-7.5
BEG_peak_268	chr2:52468537-52469469	ENSMUSG00000025201	Gm13540	ENSMUST00000026219	-6265.5
BEG_peak_269	chr2:53174129-53174626
BEG_peak_270	chr2:55930961-55931426
BEG_peak_271	chr2:56154422-56155236
BEG_peak_272	chr2:56968691-56969613	ENSMUSG00000026826	Nr4a2	ENSMUST00000140165	-1748.5
BEG_peak_273	chr2:58102215-58102975
BEG_peak_274	chr2:58210736-58211656	ENSMUSG00000026834	Acvr1c	ENSMUST00000028178	-884.5
BEG_peak_275	chr2:62052036-62052955
BEG_peak_276	chr2:62483934-62484801	ENSMUSG00000026896	Ifih1	ENSMUST00000176431	-21.5
BEG_peak_277	chr2:62502066-62502875	ENSMUSG00000026893	Gca	ENSMUST00000028257	122.5
BEG_peak_278	chr2:62850962-62851591
BEG_peak_279	chr2:64840373-64841207	ENSMUSG00000026888	Grb14	ENSMUST00000028252	20008.5
BEG_peak_280	chr2:68268313-68269274
BEG_peak_281	chr2:68828672-68829574
BEG_peak_282	chr2:70847907-70849353	ENSMUSG00000041975	Mettl8	ENSMUST00000121586	8062.5
BEG_peak_283	chr2:71638495-71639289	ENSMUSG00000027111	Itga6	ENSMUST00000036783	13790.5
BEG_peak_284	chr2:72519228-72520141	ENSMUSG00000085252	8430437L04Rik	ENSMUST00000124829	-21919.5
BEG_peak_285	chr2:72973958-72974892	ENSMUSG00000083569	Gm13666	ENSMUST00000120032	4601.5
BEG_peak_286	chr2:73977145-73977997	ENSMUSG00000084791	Gm13667	ENSMUST00000132332	3826.5
BEG_peak_287	chr2:75496406-75497743	ENSMUSG00000093242	AL772404.1	ENSMUST00000175501	-275.5
BEG_peak_288	chr2:75903114-75903980
BEG_peak_289	chr2:77935706-77936151
BEG_peak_290	chr2:78959818-78960760
BEG_peak_291	chr2:80667192-80667914	ENSMUSG00000064193	Gm13699	ENSMUST00000081067	-9719.5
BEG_peak_292	chr2:81610836-81612042
BEG_peak_293	chr2:82974902-82975708
BEG_peak_294	chr2:82982426-82982899
BEG_peak_295	chr2:84479792-84480777	ENSMUSG00000034101	Ctnnd1	ENSMUST00000126092	-2033.5
BEG_peak_296	chr2:84640226-84641117	ENSMUSG00000027078	Ube2l6	ENSMUST00000150325	1657.5
BEG_peak_297	chr2:84801234-84802015	ENSMUSG00000027073	Prg2	ENSMUST00000028467	-18890.5
BEG_peak_298	chr2:85580509-85581230	ENSMUSG00000044228	Olfr1010	ENSMUST00000054304	-12628.5
BEG_peak_299	chr2:90918281-90918981	ENSMUSG00000002111	Sfpi1	ENSMUST00000169852	-3933.5
BEG_peak_300	chr2:91228315-91228866
BEG_peak_301	chr2:91564454-91565051	ENSMUSG00000040506	Ambra1	ENSMUST00000099712	-5660.5
BEG_peak_302	chr2:91672195-91672979	ENSMUSG00000040506	Ambra1	ENSMUST00000142224	20730.5
BEG_peak_303	chr2:92929351-92930212	ENSMUSG00000087559	Gm13802	ENSMUST00000150159	8643.5
BEG_peak_304	chr2:93271719-93272812	ENSMUSG00000027215	Cd82	ENSMUST00000126772	-11847.5
BEG_peak_305	chr2:93302446-93303493	ENSMUSG00000027215	Cd82	ENSMUST00000124804	30.5
BEG_peak_306	chr2:93618934-93620070	ENSMUSG00000081353	Gm13818	ENSMUST00000119441	-15249.5
BEG_peak_307	chr2:93794716-93795695	ENSMUSG00000075021	Gm13889	ENSMUST00000099689	2018.5
BEG_peak_308	chr2:94906474-94907378
BEG_peak_309	chr2:95027915-95028748
BEG_peak_310	chr2:96441754-96442226
BEG_peak_311	chr2:97306222-97307088	ENSMUSG00000050587	Lrrc4c	ENSMUST00000059049	-1194.5
BEG_peak_312	chr2:98288046-98288607
BEG_peak_313	chr2:102099285-102100000
BEG_peak_314	chr2:102764825-102765740	ENSMUSG00000005087	Cd44	ENSMUST00000111194	-23459.5
BEG_peak_315	chr2:104327061-104327844	ENSMUSG00000027177	Hipk3	ENSMUST00000111124	6275.5
BEG_peak_316	chr2:105527415-105528252	ENSMUSG00000027168	Pax6	ENSMUST00000173007	-1733.5
BEG_peak_317	chr2:107818546-107819205
BEG_peak_318	chr2:107887432-107888064
BEG_peak_319	chr2:108604475-108605400
BEG_peak_320	chr2:108621026-108621370
BEG_peak_321	chr2:109453121-109454083
BEG_peak_322	chr2:109843951-109844562	ENSMUSG00000050199	Lgr4	ENSMUST00000142869	3591.5
BEG_peak_323	chr2:109973661-109974361
BEG_peak_324	chr2:111561169-111561973	ENSMUSG00000084134	Gm13930	ENSMUST00000118569	-18639.5
BEG_peak_325	chr2:113651184-113651776	ENSMUSG00000023236	Scg5	ENSMUST00000139975	17544.5
BEG_peak_326	chr2:114085891-114086832	ENSMUSG00000084620	7SK	ENSMUST00000122671	-9528.5
BEG_peak_327	chr2:114435686-114436415
BEG_peak_328	chr2:116098345-116098989
BEG_peak_329	chr2:116100957-116101667
BEG_peak_330	chr2:118981483-118982647	ENSMUSG00000070730	Fam82a2	ENSMUST00000135419	626.5
BEG_peak_331	chr2:119065707-119066564	ENSMUSG00000027315	Spint1	ENSMUST00000110817	2878.5
BEG_peak_332	chr2:119076379-119077577	ENSMUSG00000027315	Spint1	ENSMUST00000134872	3204.5
BEG_peak_333	chr2:119302680-119304470	ENSMUSG00000034154	Ino80	ENSMUST00000049920	-596.5
BEG_peak_334	chr2:119494592-119495513	ENSMUSG00000081416	Gm14383	ENSMUST00000121637	139.5
BEG_peak_335	chr2:119567220-119568726	ENSMUSG00000027296	Itpka	ENSMUST00000028758	-119.5
BEG_peak_336	chr2:119707141-119708302	ENSMUSG00000081056	Gm13998	ENSMUST00000120952	-3517.5
BEG_peak_337	chr2:119735074-119736015	ENSMUSG00000033943	Mga	ENSMUST00000150742	-11873.5
BEG_peak_338	chr2:120410305-120411170	ENSMUSG00000027287	Snap23	ENSMUST00000137144	-1221.5
BEG_peak_339	chr2:121420301-121421093	ENSMUSG00000027238	Frmd5	ENSMUST00000133898	-8630.5
BEG_peak_340	chr2:121620890-121622059	ENSMUSG00000027238	Frmd5	ENSMUST00000121219	-8362.5
BEG_peak_341	chr2:121642349-121643149	ENSMUSG00000027238	Frmd5	ENSMUST00000138157	-10033.5
BEG_peak_342	chr2:121650215-121650977	ENSMUSG00000027238	Frmd5	ENSMUST00000138157	-17711.5
BEG_peak_343	chr2:122411843-122412584	ENSMUSG00000027199	Gatm	ENSMUST00000154598	12054.5
BEG_peak_344	chr2:126422761-126423720	ENSMUSG00000027360	Hdc	ENSMUST00000124396	751.5
BEG_peak_345	chr2:127854740-127855406
BEG_peak_346	chr2:128245990-128246771	ENSMUSG00000079053	Gm14010	ENSMUST00000131961	-3043.5
BEG_peak_347	chr2:128381283-128382199	ENSMUSG00000082671	Gm14006	ENSMUST00000122132	2173.5
BEG_peak_348	chr2:131000268-131001301	ENSMUSG00000027329	Spef1	ENSMUST00000110218	172.5
BEG_peak_349	chr2:131707285-131708322	ENSMUSG00000081229	Lamr1-ps1	ENSMUST00000119759	-22077.5
BEG_peak_350	chr2:131943053-131944173	ENSMUSG00000027340	Slc23a2	ENSMUST00000128899	-6452.5
BEG_peak_351	chr2:132764635-132765434	ENSMUSG00000027356	Fermt1	ENSMUST00000143981	2750.5
BEG_peak_352	chr2:134491112-134491766	ENSMUSG00000034723	Tmx4	ENSMUST00000038228	-21466.5
BEG_peak_353	chr2:136649421-136650169
BEG_peak_354	chr2:136848777-136849381
BEG_peak_355	chr2:139726728-139727214
BEG_peak_356	chr2:142583332-142584328
BEG_peak_357	chr2:143117711-143118218
BEG_peak_358	chr2:144381263-144382234	ENSMUSG00000027429	Sec23b	ENSMUST00000143573	-26.5
BEG_peak_359	chr2:144539978-144540870	ENSMUSG00000027430	Dtd1	ENSMUST00000125683	-17116.5
BEG_peak_360	chr2:146687227-146688155	ENSMUSG00000074749	Plk1s1	ENSMUST00000156232	5991.5
BEG_peak_361	chr2:147419368-147419969
BEG_peak_362	chr2:147420656-147421369
BEG_peak_363	chr2:148395588-148396511
BEG_peak_364	chr2:148757756-148758289	ENSMUSG00000081580	Gm14129	ENSMUST00000122436	-585.5
BEG_peak_365	chr2:151373387-151374390	ENSMUSG00000032966	Fkbp1a	ENSMUST00000132614	2792.5
BEG_peak_366	chr2:151967424-151968233	ENSMUSG00000068079	Tcf15	ENSMUST00000089112	-1408.5
BEG_peak_367	chr2:152157482-152158873	ENSMUSG00000027466	Rbck1	ENSMUST00000109847	-37.5
BEG_peak_368	chr2:152168793-152170104	ENSMUSG00000032715	Trib3	ENSMUST00000099213	285.5
BEG_peak_369	chr2:153249633-153250740	ENSMUSG00000082283	Gm14472	ENSMUST00000119815	10478.5
BEG_peak_370	chr2:155644376-155645550	ENSMUSG00000074649	BC029722	ENSMUST00000124586	251.5
BEG_peak_371	chr2:156784795-156785681	ENSMUSG00000027634	Ndrg3	ENSMUST00000140297	-6108.5
BEG_peak_372	chr2:157408604-157409597	ENSMUSG00000067787	Blcap	ENSMUST00000174336	-12030.5
BEG_peak_373	chr2:157896833-157897755	ENSMUSG00000027651	Rprd1b	ENSMUST00000135603	23533.5
BEG_peak_374	chr2:157992063-157992883	ENSMUSG00000037820	Tgm2	ENSMUST00000103122	-20352.5
BEG_peak_375	chr2:161348490-161349231
BEG_peak_376	chr2:163167512-163168425	ENSMUSG00000074607	Tox2	ENSMUST00000148599	21900.5
BEG_peak_377	chr2:163404784-163405489	ENSMUSG00000017679	Ttpal	ENSMUST00000171696	-22932.5
BEG_peak_378	chr2:163496198-163497174	ENSMUSG00000035268	Pkig	ENSMUST00000135537	9447.5
BEG_peak_379	chr2:163536335-163537173	ENSMUSG00000035268	Pkig	ENSMUST00000109400	16931.5
BEG_peak_380	chr2:164682220-164683160	ENSMUSG00000017754	Pltp	ENSMUST00000109316	262.5
BEG_peak_381	chr2:165794469-165795720	ENSMUSG00000082924	Gm11462	ENSMUST00000117749	9870.5
BEG_peak_382	chr2:165856687-165857723	ENSMUSG00000027678	Ncoa3	ENSMUST00000153507	-16127.5
BEG_peak_383	chr2:165982454-165983584	ENSMUSG00000006800	Sulf2	ENSMUST00000109249	-1816.5
BEG_peak_384	chr2:166563948-166564923
BEG_peak_385	chr2:167013735-167015023	ENSMUSG00000050556	Kcnb1	ENSMUST00000059826	-31.5
BEG_peak_386	chr2:167075804-167076758	ENSMUSG00000091150	Gm17544	ENSMUST00000171571	2478.5
BEG_peak_387	chr2:167448242-167448988	ENSMUSG00000077999	AL589870.1	ENSMUST00000104806	3246.5
BEG_peak_388	chr2:167523326-167524076	ENSMUSG00000006462	A530013C23Rik	ENSMUST00000130679	6940.5
BEG_peak_389	chr2:168821058-168821688	ENSMUSG00000086658	Gm14260	ENSMUST00000125121	-8346.5
BEG_peak_390	chr2:170160387-170161474	ENSMUSG00000013523	Bcas1	ENSMUST00000156657	14354.5
BEG_peak_391	chr2:173484267-173485106	ENSMUSG00000055897	Ppp4r1l-ps	ENSMUST00000148111	232.5
BEG_peak_392	chr2:173806420-173807313	ENSMUSG00000081700	Gm14337	ENSMUST00000120437	3348.5
BEG_peak_393	chr2:173932641-173933785	ENSMUSG00000039263	Npepl1	ENSMUST00000044415	-2562.5
BEG_peak_394	chr2:180041903-180043008	ENSMUSG00000038980	BC066135	ENSMUST00000038529	-18023.5
BEG_peak_395	chr2:180323636-180324878	ENSMUSG00000049401	Ogfr	ENSMUST00000098985	1.5
BEG_peak_396	chr3:4533921-4534716
BEG_peak_397	chr3:8903296-8904125	ENSMUSG00000040269	Mrps28	ENSMUST00000042148	20218.5
BEG_peak_398	chr3:9951830-9952313
BEG_peak_399	chr3:10460682-10461287	ENSMUSG00000027534	Snx16	ENSMUST00000029047	-20934.5
BEG_peak_400	chr3:11778911-11779718
BEG_peak_401	chr3:12252068-12253041
BEG_peak_402	chr3:14869421-14870418	ENSMUSG00000027559	Car3	ENSMUST00000029076	6402.5
BEG_peak_403	chr3:16406233-16406749
BEG_peak_404	chr3:17827026-17827598	ENSMUSG00000027564	Cypt12	ENSMUST00000029080	-21090.5
BEG_peak_405	chr3:18143455-18144316	ENSMUSG00000039519	Cyp7b1	ENSMUST00000035625	-592.5
BEG_peak_406	chr3:19069485-19070384	ENSMUSG00000027599	Armc1	ENSMUST00000029125	-6868.5
BEG_peak_407	chr3:19897678-19898399	ENSMUSG00000003617	Cp	ENSMUST00000173779	8863.5
BEG_peak_408	chr3:21353121-21353655
BEG_peak_409	chr3:21838504-21839339
BEG_peak_410	chr3:21851513-21852353
BEG_peak_411	chr3:22910252-22910981
BEG_peak_412	chr3:26785392-26786025
BEG_peak_413	chr3:27171557-27172498
BEG_peak_414	chr3:27324735-27325686
BEG_peak_415	chr3:28442190-28443026
BEG_peak_416	chr3:28593624-28594295	ENSMUSG00000027690	Slc2a2	ENSMUST00000029240	-2878.5
BEG_peak_417	chr3:30320455-30321372
BEG_peak_418	chr3:30711577-30712267	ENSMUSG00000027706	Sec62	ENSMUST00000029256	20223.5
BEG_peak_419	chr3:31370316-31370576
BEG_peak_420	chr3:32272051-32272689	ENSMUSG00000049507	4930429B21Rik	ENSMUST00000057768	7602.5
BEG_peak_421	chr3:33506808-33507313
BEG_peak_422	chr3:37057063-37058086	ENSMUSG00000084754	Gm12532	ENSMUST00000148448	-24211.5
BEG_peak_423	chr3:37293116-37293867	ENSMUSG00000037225	Fgf2	ENSMUST00000108120	13904.5
BEG_peak_424	chr3:40799833-40800544	ENSMUSG00000064927	U1	ENSMUST00000082993	3625.5
BEG_peak_425	chr3:41079339-41080286	ENSMUSG00000078233	Gm16508	ENSMUST00000105030	14718.5
BEG_peak_426	chr3:41180421-41181310
BEG_peak_427	chr3:41390318-41391279	ENSMUSG00000025764	Phf17	ENSMUST00000168086	21914.5
BEG_peak_428	chr3:43663499-43664193
BEG_peak_429	chr3:46605008-46605841
BEG_peak_430	chr3:48123537-48124051
BEG_peak_431	chr3:49963244-49963894
BEG_peak_432	chr3:51891739-51892801	ENSMUSG00000061143	Maml3	ENSMUST00000121440	16621.5
BEG_peak_433	chr3:53057148-53057802
BEG_peak_434	chr3:56053699-56054194
BEG_peak_435	chr3:58346955-58347728	ENSMUSG00000027810	Eif2a	ENSMUST00000138827	99.5
BEG_peak_436	chr3:59488160-59488908
BEG_peak_437	chr3:61838604-61839356
BEG_peak_438	chr3:64261722-64262518	ENSMUSG00000093671	RP23-445D13.2	ENSMUST00000176925	10218.5
BEG_peak_439	chr3:64832992-64834161
BEG_peak_440	chr3:67860266-67861005	ENSMUSG00000027777	Schip1	ENSMUST00000044717	-8336.5
BEG_peak_441	chr3:69119757-69121656	ENSMUSG00000027784	Ppm1l	ENSMUST00000029355	-446.5
BEG_peak_442	chr3:69256985-69257848	ENSMUSG00000090743	Gm17213	ENSMUST00000165161	-21168.5
BEG_peak_443	chr3:70640686-70641186
BEG_peak_444	chr3:72212369-72213228
BEG_peak_445	chr3:73605616-73606412
BEG_peak_446	chr3:74259118-74259765
BEG_peak_447	chr3:75154760-75155464
BEG_peak_448	chr3:75302250-75303253	ENSMUSG00000027835	Pdcd10	ENSMUST00000159519	22186.5
BEG_peak_449	chr3:78985229-78986121	ENSMUSG00000062232	Rapgef2	ENSMUST00000136126	-420.5
BEG_peak_450	chr3:80910664-80911393
BEG_peak_451	chr3:84716230-84717273	ENSMUSG00000028086	Fbxw7	ENSMUST00000107675	-12716.5
BEG_peak_452	chr3:87689241-87690466	ENSMUSG00000004895	Prcc	ENSMUST00000005015	-343.5
BEG_peak_453	chr3:87764111-87764951	ENSMUSG00000004885	Crabp2	ENSMUST00000163040	8414.5
BEG_peak_454	chr3:87998578-87999624	ENSMUSG00000091886	AW047730	ENSMUST00000167043	-5455.5
BEG_peak_455	chr3:88228789-88229766	ENSMUSG00000050144	Slc25a44	ENSMUST00000168755	-247.5
BEG_peak_456	chr3:88250304-88250983	ENSMUSG00000028064	Sema4a	ENSMUST00000135539	1903.5
BEG_peak_457	chr3:88880745-88881872	ENSMUSG00000041263	Rusc1	ENSMUST00000166687	12790.5
BEG_peak_458	chr3:89152722-89153661	ENSMUSG00000028041	Adam15	ENSMUST00000134590	-128.5
BEG_peak_459	chr3:89534262-89535266	ENSMUSG00000027951	Adar	ENSMUST00000107405	-6.5
BEG_peak_460	chr3:89588682-89589918	ENSMUSG00000042572	Ube2q1	ENSMUST00000038356	11752.5
BEG_peak_461	chr3:90049005-90049903	ENSMUSG00000027938	Creb3l4	ENSMUST00000029547	-1969.5
BEG_peak_462	chr3:90068729-90070246	ENSMUSG00000042404	Dennd4b	ENSMUST00000129564	503.5
BEG_peak_463	chr3:91443445-91444265
BEG_peak_464	chr3:91824267-91824907	ENSMUSG00000082826	Gm6097	ENSMUST00000118636	-3917.5
BEG_peak_465	chr3:94484615-94485352	ENSMUSG00000085006	BC021767	ENSMUST00000126387	-10281.5
BEG_peak_466	chr3:95034253-95035221	ENSMUSG00000046722	Cdc42se1	ENSMUST00000107200	-1440.5
BEG_peak_467	chr3:95467911-95468803	ENSMUSG00000038612	Mcl1	ENSMUST00000037947	5677.5
BEG_peak_468	chr3:97036085-97036897	ENSMUSG00000038256	Bcl9	ENSMUST00000134695	-3727.5
BEG_peak_469	chr3:97078385-97079135	ENSMUSG00000079160	Gm17608	ENSMUST00000110986	22870.5
BEG_peak_470	chr3:97127999-97128817
BEG_peak_471	chr3:97752366-97753096	ENSMUSG00000074388	Gm5544	ENSMUST00000098828	18651.5
BEG_peak_472	chr3:99162219-99162698
BEG_peak_473	chr3:100724254-100725254	ENSMUSG00000033233	Trim45	ENSMUST00000094048	-1348.5
BEG_peak_474	chr3:100814346-100815058	ENSMUSG00000086564	Cd101	ENSMUST00000167086	11414.5
BEG_peak_475	chr3:101405423-101406304	ENSMUSG00000033161	Atp1a1	ENSMUST00000036493	2683.5
BEG_peak_476	chr3:102294299-102295293	ENSMUSG00000027859	Ngf	ENSMUST00000035952	20973.5
BEG_peak_477	chr3:102757785-102758690	ENSMUSG00000065708	U1	ENSMUST00000083774	-2154.5
BEG_peak_478	chr3:104187277-104188798	ENSMUSG00000022187	Gm5546	ENSMUST00000056145	-17208.5
BEG_peak_479	chr3:104473871-104475038
BEG_peak_480	chr3:104511109-104511835	ENSMUSG00000089452	U6	ENSMUST00000158827	6590.5
BEG_peak_481	chr3:104740594-104741479	ENSMUSG00000027840	Wnt2b	ENSMUST00000029429	23622.5
BEG_peak_482	chr3:105573610-105574369
BEG_peak_483	chr3:106284891-106286219	ENSMUSG00000027901	Dennd2d	ENSMUST00000149225	115.5
BEG_peak_484	chr3:106523938-106525288	ENSMUSG00000056260	4933421E11Rik	ENSMUST00000098750	-114.5
BEG_peak_485	chr3:107168847-107169748
BEG_peak_486	chr3:107562419-107563880	ENSMUSG00000014599	Csf1	ENSMUST00000153114	-0.5
BEG_peak_487	chr3:107873776-107874583	ENSMUSG00000027889	Ampd2	ENSMUST00000106667	4274.5
BEG_peak_488	chr3:108059508-108061280	ENSMUSG00000085102	1700010K24Rik	ENSMUST00000125852	-670.5
BEG_peak_489	chr3:109375454-109376407	ENSMUSG00000033721	Vav3	ENSMUST00000106576	-921.5
BEG_peak_490	chr3:112540671-112541162
BEG_peak_491	chr3:114297282-114298148
BEG_peak_492	chr3:116126498-116127533	ENSMUSG00000033502	Cdc14a	ENSMUST00000090464	-47.5
BEG_peak_493	chr3:116129830-116130695	ENSMUSG00000033502	Cdc14a	ENSMUST00000090464	-3365.5
BEG_peak_494	chr3:116327267-116328207	ENSMUSG00000033439	Ccdc76	ENSMUST00000041524	-10303.5
BEG_peak_495	chr3:117762174-117763079
BEG_peak_496	chr3:119017372-119018169	ENSMUSG00000089572	snoCD11	ENSMUST00000158947	-21009.5
BEG_peak_497	chr3:120041895-120042900	ENSMUSG00000065684	U6	ENSMUST00000083750	-21502.5
BEG_peak_498	chr3:120342947-120343867
BEG_peak_499	chr3:120552369-120552904
BEG_peak_500	chr3:121196728-121197716
BEG_peak_501	chr3:121227673-121228584	ENSMUSG00000086471	A530020G20Rik	ENSMUST00000129649	-6403.5
BEG_peak_502	chr3:121911374-121912859	ENSMUSG00000078592	Gm4609	ENSMUST00000106443	22247.5
BEG_peak_503	chr3:122010974-122011872	ENSMUSG00000076456	Mir760	ENSMUST00000103257	-14771.5
BEG_peak_504	chr3:122306046-122306896	ENSMUSG00000039735	Fnbp1l	ENSMUST00000098637	-13115.5
BEG_peak_505	chr3:123034995-123035863
BEG_peak_506	chr3:123585549-123586215
BEG_peak_507	chr3:123740391-123741190
BEG_peak_508	chr3:125832221-125832988	ENSMUSG00000087726	7SK	ENSMUST00000157101	23036.5
BEG_peak_509	chr3:126612144-126612766
BEG_peak_510	chr3:127255856-127256854	ENSMUSG00000027968	Larp7	ENSMUST00000029588	-69.5
BEG_peak_511	chr3:129290881-129292268
BEG_peak_512	chr3:129316947-129317755
BEG_peak_513	chr3:129587938-129588815	ENSMUSG00000027999	Pla2g12a	ENSMUST00000061165	4255.5
BEG_peak_514	chr3:130607376-130608131
BEG_peak_515	chr3:130702504-130703361
BEG_peak_516	chr3:130862089-130863276
BEG_peak_517	chr3:131372544-131373003
BEG_peak_518	chr3:132914940-132915656	ENSMUSG00000040969	D630013G24Rik	ENSMUST00000161932	-17307.5
BEG_peak_519	chr3:133521792-133522388
BEG_peak_520	chr3:134352304-134352707
BEG_peak_521	chr3:136782268-136783141
BEG_peak_522	chr3:136893246-136893923
BEG_peak_523	chr3:139229549-139230251
BEG_peak_524	chr3:141501787-141502500
BEG_peak_525	chr3:142282611-142283900	ENSMUSG00000028270	Gbp2	ENSMUST00000165774	-431.5
BEG_peak_526	chr3:144022880-144024138
BEG_peak_527	chr3:144366665-144367331	ENSMUSG00000037062	Sh3glb1	ENSMUST00000074195	16187.5
BEG_peak_528	chr3:144764819-144765673	ENSMUSG00000036960	Clca5	ENSMUST00000040465	-3232.5
BEG_peak_529	chr3:145280979-145281911
BEG_peak_530	chr3:145438412-145439379	ENSMUSG00000028194	Ddah1	ENSMUST00000120310	15200.5
BEG_peak_531	chr3:148812570-148813392
BEG_peak_532	chr3:151978623-151980129	ENSMUSG00000054942	Fam73a	ENSMUST00000068243	23889.5
BEG_peak_533	chr3:152038833-152039716	ENSMUSG00000025437	Usp33	ENSMUST00000138575	14405.5
BEG_peak_534	chr3:153994892-153996021	ENSMUSG00000093738	AI606473	ENSMUST00000177201	1745.5
BEG_peak_535	chr3:156674848-156675731
BEG_peak_536	chr3:158537603-158538260
BEG_peak_537	chr3:159051181-159051700
BEG_peak_538	chr3:159148154-159149066	ENSMUSG00000028175	Depdc1a	ENSMUST00000120272	-9765.5
BEG_peak_539	chr3:159333916-159334573
BEG_peak_540	chr3:159502398-159503689	ENSMUSG00000028173	Wls	ENSMUST00000068952	355.5
BEG_peak_541	chr4:3006838-3008943	ENSMUSG00000081279	Vmn1r-ps2	ENSMUST00000118464	23930.5
BEG_peak_542	chr4:3678042-3678698	ENSMUSG00000042228	Lyn	ENSMUST00000137943	-5274.5
BEG_peak_543	chr4:3761652-3762663	ENSMUSG00000088351	snoU54	ENSMUST00000157726	178.5
BEG_peak_544	chr4:3974921-3975331
BEG_peak_545	chr4:4317290-4317968
BEG_peak_546	chr4:5369672-5370441
BEG_peak_547	chr4:6444515-6445512	ENSMUSG00000081913	Gm11803	ENSMUST00000119966	-9393.5
BEG_peak_548	chr4:6639547-6640332	ENSMUSG00000041272	Tox	ENSMUST00000125974	-23528.5
BEG_peak_549	chr4:6851797-6852510
BEG_peak_550	chr4:7549072-7549624
BEG_peak_551	chr4:8627119-8628154	ENSMUSG00000041235	Chd7	ENSMUST00000051558	9180.5
BEG_peak_552	chr4:10573216-10573793
BEG_peak_553	chr4:10602060-10602708
BEG_peak_554	chr4:10833556-10834381
BEG_peak_555	chr4:11022403-11023358	ENSMUSG00000050323	2310030N02Rik	ENSMUST00000148127	-19506.5
BEG_peak_556	chr4:11314934-11316059	ENSMUSG00000040728	Esrp1	ENSMUST00000108311	-1705.5
BEG_peak_557	chr4:11497938-11499171	ENSMUSG00000066307	Rad54b	ENSMUST00000095145	-8142.5
BEG_peak_558	chr4:15784671-15785495	ENSMUSG00000028222	Calb1	ENSMUST00000029876	-23324.5
BEG_peak_559	chr4:15884952-15886129	ENSMUSG00000028224	Nbn	ENSMUST00000149069	558.5
BEG_peak_560	chr4:16603222-16603837	ENSMUSG00000064657	U6	ENSMUST00000082723	553.5
BEG_peak_561	chr4:16615389-16615948	ENSMUSG00000064657	U6	ENSMUST00000082723	12625.5
BEG_peak_562	chr4:17377650-17378321
BEG_peak_563	chr4:17706418-17707023
BEG_peak_564	chr4:19258886-19259536
BEG_peak_565	chr4:21186678-21187582	ENSMUSG00000088073	RNaseP_nuc	ENSMUST00000157448	-10104.5
BEG_peak_566	chr4:24122523-24123200
BEG_peak_567	chr4:24825651-24826244	ENSMUSG00000028261	Ndufaf4	ENSMUST00000151249	602.5
BEG_peak_568	chr4:28592435-28593036
BEG_peak_569	chr4:28669953-28670794
BEG_peak_570	chr4:32187726-32188695
BEG_peak_571	chr4:32333138-32334209	ENSMUSG00000040270	Bach2	ENSMUST00000156430	-1172.5
BEG_peak_572	chr4:32701756-32702821	ENSMUSG00000028282	Casp8ap2	ENSMUST00000124278	-288.5
BEG_peak_573	chr4:35016262-35017011
BEG_peak_574	chr4:35103003-35103959	ENSMUSG00000073910	Mob3b	ENSMUST00000102975	1212.5
BEG_peak_575	chr4:35970812-35971441	ENSMUSG00000082169	Gm12369	ENSMUST00000121343	-19928.5
BEG_peak_576	chr4:37290340-37291250	ENSMUSG00000087771	U7	ENSMUST00000157146	4327.5
BEG_peak_577	chr4:37559931-37560588
BEG_peak_578	chr4:38253669-38254436
BEG_peak_579	chr4:38987822-38988742
BEG_peak_580	chr4:40841962-40842683	ENSMUSG00000081309	Gm12397	ENSMUST00000105565	17751.5
BEG_peak_581	chr4:40855096-40855755	ENSMUSG00000081309	Gm12397	ENSMUST00000105565	4782.5
BEG_peak_582	chr4:41404890-41405433	ENSMUSG00000028438	Kif24	ENSMUST00000108055	6632.5
BEG_peak_583	chr4:43528767-43529758	ENSMUSG00000028464	Tpm2	ENSMUST00000133355	3271.5
BEG_peak_584	chr4:43575551-43576600	ENSMUSG00000028466	Creb3	ENSMUST00000126277	-21.5
BEG_peak_585	chr4:43976903-43978093	ENSMUSG00000028480	Glipr2	ENSMUST00000107855	7002.5
BEG_peak_586	chr4:44069625-44070579	ENSMUSG00000028479	Gne	ENSMUST00000174522	-1945.5
BEG_peak_587	chr4:45412954-45413902	ENSMUSG00000093185	AL772376.2	ENSMUST00000175444	-3430.5
BEG_peak_588	chr4:45417902-45418590	ENSMUSG00000045973	Mcart1	ENSMUST00000151516	-584.5
BEG_peak_589	chr4:45464963-45466220
BEG_peak_590	chr4:46383064-46383766	ENSMUSG00000028331	5830415F09Rik	ENSMUST00000151903	18813.5
BEG_peak_591	chr4:46403112-46403975	ENSMUSG00000028331	5830415F09Rik	ENSMUST00000030015	-1214.5
BEG_peak_592	chr4:48055905-48056975	ENSMUSG00000028341	Nr4a3	ENSMUST00000030025	-1502.5
BEG_peak_593	chr4:48145467-48146276	ENSMUSG00000061455	Stx17	ENSMUST00000064765	8000.5
BEG_peak_594	chr4:48386968-48387655	ENSMUSG00000028344	Invs	ENSMUST00000129480	-7690.5
BEG_peak_595	chr4:51252423-51253692	ENSMUSG00000019836	Amd-ps4	ENSMUST00000118392	14010.5
BEG_peak_596	chr4:52188914-52189782
BEG_peak_597	chr4:52242277-52242766	ENSMUSG00000083539	Gm12466	ENSMUST00000121199	-11306.5
BEG_peak_598	chr4:55879249-55880123
BEG_peak_599	chr4:56631615-56632602
BEG_peak_600	chr4:57964346-57965414	ENSMUSG00000028367	Txn1	ENSMUST00000030051	4474.5
BEG_peak_601	chr4:58625802-58626513	ENSMUSG00000083145	Gm12579	ENSMUST00000118040	2226.5
BEG_peak_602	chr4:58879108-58880414	ENSMUSG00000050812	AI314180	ENSMUST00000151869	-21892.5
BEG_peak_603	chr4:59723572-59724310	ENSMUSG00000045071	E130308A19Rik	ENSMUST00000152797	19868.5
BEG_peak_604	chr4:62536133-62536901
BEG_peak_605	chr4:63405978-63406922	ENSMUSG00000050395	Tnfsf15	ENSMUST00000166244	-350.5
BEG_peak_606	chr4:70004948-70005282
BEG_peak_607	chr4:70631143-70631748
BEG_peak_608	chr4:70952548-70953340	ENSMUSG00000082017	Gm11229	ENSMUST00000121993	6059.5
BEG_peak_609	chr4:73771147-73772145
BEG_peak_610	chr4:73785176-73785922
BEG_peak_611	chr4:74116691-74117502
BEG_peak_612	chr4:74246337-74246922
BEG_peak_613	chr4:75493492-75494673	ENSMUSG00000084253	Gm11256	ENSMUST00000118109	-6369.5
BEG_peak_614	chr4:76640817-76641598
BEG_peak_615	chr4:78022381-78022943
BEG_peak_616	chr4:78434652-78435600	ENSMUSG00000082697	Gm12913	ENSMUST00000117472	-15131.5
BEG_peak_617	chr4:79688154-79688783
BEG_peak_618	chr4:80794125-80794971
BEG_peak_619	chr4:81349775-81350557	ENSMUSG00000083385	Gm11411	ENSMUST00000117951	7831.5
BEG_peak_620	chr4:81449342-81449791
BEG_peak_621	chr4:82144959-82145849	ENSMUSG00000008575	Nfib	ENSMUST00000152588	-176.5
BEG_peak_622	chr4:82926838-82927754	ENSMUSG00000038172	Ttc39b	ENSMUST00000148811	-2026.5
BEG_peak_623	chr4:82949133-82950011	ENSMUSG00000064951	U6	ENSMUST00000083017	-17771.5
BEG_peak_624	chr4:86393936-86395316	ENSMUSG00000038024	Dennd4c	ENSMUST00000045512	14.5
BEG_peak_625	chr4:86548144-86548842
BEG_peak_626	chr4:87700691-87701421	ENSMUSG00000081530	Gm12646	ENSMUST00000119144	11396.5
BEG_peak_627	chr4:88195943-88196901	ENSMUSG00000073812	Gm12597	ENSMUST00000097991	7769.5
BEG_peak_628	chr4:88286696-88287592	ENSMUSG00000063376	Ifna13	ENSMUST00000072734	3213.5
BEG_peak_629	chr4:88513701-88514692	ENSMUSG00000054351	4930553M12Rik	ENSMUST00000057837	56.5
BEG_peak_630	chr4:92595859-92596540
BEG_peak_631	chr4:92652592-92653398	ENSMUSG00000081987	Gm12639	ENSMUST00000121400	-15571.5
BEG_peak_632	chr4:94317556-94318277	ENSMUSG00000091804	Gm17636	ENSMUST00000167104	-658.5
BEG_peak_633	chr4:94742099-94742796	ENSMUSG00000087366	BC042782	ENSMUST00000143242	-14.5
BEG_peak_634	chr4:94969768-94970623
BEG_peak_635	chr4:95719926-95720634	ENSMUSG00000028571	Cyp2j13	ENSMUST00000132513	8397.5
BEG_peak_636	chr4:97155537-97156575
BEG_peak_637	chr4:97405147-97405967	ENSMUSG00000085710	Gm12676	ENSMUST00000149078	18587.5
BEG_peak_638	chr4:97418023-97419390	ENSMUSG00000085710	Gm12676	ENSMUST00000149078	5206.5
BEG_peak_639	chr4:98728758-98729481
BEG_peak_640	chr4:98757752-98758621	ENSMUSG00000081733	Gm12852	ENSMUST00000119478	12301.5
BEG_peak_641	chr4:98812896-98813755	ENSMUSG00000086498	Gm12681	ENSMUST00000132337	14968.5
BEG_peak_642	chr4:99683138-99684079
BEG_peak_643	chr4:102874940-102875814	ENSMUSG00000028521	Slc35d1	ENSMUST00000154845	11887.5
BEG_peak_644	chr4:104873655-104874724
BEG_peak_645	chr4:105121425-105122366
BEG_peak_646	chr4:106472413-106473609	ENSMUSG00000034853	Acot11	ENSMUST00000148688	-162.5
BEG_peak_647	chr4:106628381-106629311	ENSMUSG00000061887	Ssbp3	ENSMUST00000124936	348.5
BEG_peak_648	chr4:106688291-106689349	ENSMUSG00000085581	Gm12786	ENSMUST00000129617	6301.5
BEG_peak_649	chr4:108286445-108287225	ENSMUSG00000084968	Gm12743	ENSMUST00000126668	5584.5
BEG_peak_650	chr4:108379676-108380293	ENSMUSG00000034557	Zfyve9	ENSMUST00000042185	16438.5
BEG_peak_651	chr4:113146857-113147492
BEG_peak_652	chr4:114741615-114742552	ENSMUSG00000028717	Tal1	ENSMUST00000162489	9956.5
BEG_peak_653	chr4:115748745-115749925	ENSMUSG00000028703	Lrrc41	ENSMUST00000138952	-142.5
BEG_peak_654	chr4:116054153-116055099	ENSMUSG00000003810	Mast2	ENSMUST00000123072	23958.5
BEG_peak_655	chr4:116763014-116763848	ENSMUSG00000028681	Ptch2	ENSMUST00000030443	-5270.5
BEG_peak_656	chr4:117167118-117168150	ENSMUSG00000028677	Rnf220	ENSMUST00000123222	48.5
BEG_peak_657	chr4:117734517-117735289
BEG_peak_658	chr4:117930598-117931520	ENSMUSG00000033295	Ptprf	ENSMUST00000150096	-21996.5
BEG_peak_659	chr4:118946412-118947370	ENSMUSG00000028639	Ybx1	ENSMUST00000145976	5228.5
BEG_peak_660	chr4:119855756-119856649	ENSMUSG00000028635	Edn2	ENSMUST00000030384	22388.5
BEG_peak_661	chr4:119871967-119872861
BEG_peak_662	chr4:124386054-124387152	ENSMUSG00000028902	Sf3a3	ENSMUST00000030734	-5463.5
BEG_peak_663	chr4:124692721-124693604	ENSMUSG00000028869	Gnl2	ENSMUST00000106176	-571.5
BEG_peak_664	chr4:124799594-124800789	ENSMUSG00000042677	Zc3h12a	ENSMUST00000131685	-473.5
BEG_peak_665	chr4:128737006-128737717	ENSMUSG00000028793	Rnf19b	ENSMUST00000097874	1374.5
BEG_peak_666	chr4:129233384-129234531	ENSMUSG00000000409	Lck	ENSMUST00000123640	-189.5
BEG_peak_667	chr4:129858672-129859741	ENSMUSG00000028776	Tinagl1	ENSMUST00000061267	-6839.5
BEG_peak_668	chr4:129943873-129944969	ENSMUSG00000023232	Serinc2	ENSMUST00000122374	7846.5
BEG_peak_669	chr4:131770323-131771187	ENSMUSG00000040025	Ythdf2	ENSMUST00000152796	-2534.5
BEG_peak_670	chr4:132453777-132454661	ENSMUSG00000083816	Gm13033	ENSMUST00000117591	13582.5
BEG_peak_671	chr4:132882284-132882939	ENSMUSG00000037622	Wdtc1	ENSMUST00000145426	-4505.5
BEG_peak_672	chr4:133372012-133372807	ENSMUSG00000084789	Gm12974	ENSMUST00000129875	169.5
BEG_peak_673	chr4:133899594-133900559	ENSMUSG00000028836	Slc30a2	ENSMUST00000081094	522.5
BEG_peak_674	chr4:134491791-134492797	ENSMUSG00000028821	Syf2	ENSMUST00000144037	5396.5
BEG_peak_675	chr4:135702433-135703358	ENSMUSG00000007872	Id3	ENSMUST00000133946	2030.5
BEG_peak_676	chr4:135805156-135806361	ENSMUSG00000001604	Tcea3	ENSMUST00000143942	1955.5
BEG_peak_677	chr4:135841058-135841993	ENSMUSG00000051351	Zfp46	ENSMUST00000132649	475.5
BEG_peak_678	chr4:136019582-136020782	ENSMUSG00000066178	6030445D17Rik	ENSMUST00000084593	1927.5
BEG_peak_679	chr4:136720063-136721146	ENSMUSG00000085833	Gm13003	ENSMUST00000151040	-4847.5
BEG_peak_680	chr4:137036864-137037780	ENSMUSG00000028763	Hspg2	ENSMUST00000171332	12623.5
BEG_peak_681	chr4:137319731-137320595	ENSMUSG00000028766	Alpl	ENSMUST00000139951	2199.5
BEG_peak_682	chr4:137417098-137418400	ENSMUSG00000057530	Ece1	ENSMUST00000102518	-643.5
BEG_peak_683	chr4:137760018-137760889	ENSMUSG00000028760	Eif4g3	ENSMUST00000148074	2880.5
BEG_peak_684	chr4:137817762-137819117	ENSMUSG00000028758	Kif17	ENSMUST00000105820	28.5
BEG_peak_685	chr4:137838357-137839382	ENSMUSG00000028758	Kif17	ENSMUST00000105820	20465.5
BEG_peak_686	chr4:139729462-139730386
BEG_peak_687	chr4:140684572-140685587	ENSMUSG00000040842	D4Ertd22e	ENSMUST00000148204	10487.5
BEG_peak_688	chr4:141287418-141288314	ENSMUSG00000078515	Ddi2	ENSMUST00000102484	-8458.5
BEG_peak_689	chr4:141578822-141579744	ENSMUSG00000085761	4930455G09Rik	ENSMUST00000126231	5527.5
BEG_peak_690	chr4:141637073-141638037	ENSMUSG00000073728	Gm10565	ENSMUST00000153023	-2268.5
BEG_peak_691	chr4:141727626-141728576	ENSMUSG00000087525	Gm13062	ENSMUST00000151337	-8388.5
BEG_peak_692	chr4:142673024-142673848
BEG_peak_693	chr4:142780392-142780979	ENSMUSG00000057637	Prdm2	ENSMUST00000075322	3923.5
BEG_peak_694	chr4:144349921-144350772	ENSMUSG00000077327	U1	ENSMUST00000104139	5395.5
BEG_peak_695	chr4:144491510-144492435	ENSMUSG00000066026	Dhrs3	ENSMUST00000084184	8839.5
BEG_peak_696	chr4:145064799-145065544	ENSMUSG00000087076	Gm13229	ENSMUST00000084179	-5190.5
BEG_peak_697	chr4:147405551-147406376	ENSMUSG00000083473	Gm13207	ENSMUST00000119862	291.5
BEG_peak_698	chr4:147449089-147449984	ENSMUSG00000078494	Gm13201	ENSMUST00000144031	-84.5
BEG_peak_699	chr4:148087286-148088256	ENSMUSG00000087273	Gm13203	ENSMUST00000139895	-33.5
BEG_peak_700	chr4:148149652-148150392
BEG_peak_701	chr4:148345281-148346356	ENSMUSG00000086740	Gm17029	ENSMUST00000153443	11358.5
BEG_peak_702	chr4:148421074-148421762
BEG_peak_703	chr4:149009687-149010679	ENSMUSG00000039953	Clstn1	ENSMUST00000151895	8953.5
BEG_peak_704	chr4:149467398-149468479	ENSMUSG00000047875	Gpr157	ENSMUST00000165741	6221.5
BEG_peak_705	chr4:149867474-149868348	ENSMUSG00000039852	Rere	ENSMUST00000105680	5411.5
BEG_peak_706	chr4:150058642-150059829	ENSMUSG00000085869	Gm16079	ENSMUST00000149065	-6361.5
BEG_peak_707	chr4:150081407-150082320
BEG_peak_708	chr4:151526792-151527486	ENSMUSG00000028943	Espn	ENSMUST00000105659	-744.5
BEG_peak_709	chr4:153675064-153676098	ENSMUSG00000029032	Arhgef16	ENSMUST00000169623	167.5
BEG_peak_710	chr4:154581692-154582761	ENSMUSG00000029050	Ski	ENSMUST00000172169	14416.5
BEG_peak_711	chr4:154608793-154610023	ENSMUSG00000029050	Ski	ENSMUST00000030917	-12918.5
BEG_peak_712	chr4:154795118-154796073	ENSMUSG00000084803	5830444B04Rik	ENSMUST00000145520	172.5
BEG_peak_713	chr4:155225529-155226520	ENSMUSG00000029071	Dvl1	ENSMUST00000140529	-1559.5
BEG_peak_714	chr5:3198154-3199054
BEG_peak_715	chr5:3763942-3764478
BEG_peak_716	chr5:4462179-4463095
BEG_peak_717	chr5:5311142-5312333
BEG_peak_718	chr5:5319905-5320787
BEG_peak_719	chr5:5490382-5491309	ENSMUSG00000079666	1700015F17Rik	ENSMUST00000115447	-11782.5
BEG_peak_720	chr5:5802277-5802824	ENSMUSG00000083840	Gm15459	ENSMUST00000167402	-18843.5
BEG_peak_721	chr5:8530848-8531416
BEG_peak_722	chr5:14895883-14896703	ENSMUSG00000033219	Gm9758	ENSMUST00000154544	18627.5
BEG_peak_723	chr5:17142980-17143740
BEG_peak_724	chr5:17310910-17311653
BEG_peak_725	chr5:18962701-18963306
BEG_peak_726	chr5:21242608-21243509	ENSMUSG00000029017	Pmpcb	ENSMUST00000125693	73.5
BEG_peak_727	chr5:21272839-21273767	ENSMUSG00000029014	Dnajc2	ENSMUST00000145955	1149.5
BEG_peak_728	chr5:22626962-22627694
BEG_peak_729	chr5:22921657-22922396	ENSMUSG00000073147	5031425E22Rik	ENSMUST00000101522	17673.5
BEG_peak_730	chr5:23118919-23119639	ENSMUSG00000062604	Srpk2	ENSMUST00000088392	2986.5
BEG_peak_731	chr5:23766762-23767535	ENSMUSG00000081071	Gm9836	ENSMUST00000117132	4413.5
BEG_peak_732	chr5:23919022-23919776	ENSMUSG00000038276	Accn3	ENSMUST00000049346	79.5
BEG_peak_733	chr5:24102113-24103026	ENSMUSG00000028949	Smarcd3	ENSMUST00000147857	138.5
BEG_peak_734	chr5:24191345-24192694	ENSMUSG00000028954	Nub1	ENSMUST00000068825	551.5
BEG_peak_735	chr5:24474906-24476022	ENSMUSG00000059631	1500035N22Rik	ENSMUST00000075081	-16126.5
BEG_peak_736	chr5:27424889-27426156
BEG_peak_737	chr5:28194081-28194615	ENSMUSG00000091052	Gm5551	ENSMUST00000167666	7298.5
BEG_peak_738	chr5:29523993-29524901	ENSMUSG00000029130	Rnf32	ENSMUST00000168460	-88.5
BEG_peak_739	chr5:30221429-30222304
BEG_peak_740	chr5:31521294-31522403	ENSMUSG00000029147	Ppm1g	ENSMUST00000031032	1091.5
BEG_peak_741	chr5:31972079-31972974	ENSMUSG00000093407	AC114613.1	ENSMUST00000175845	-6549.5
BEG_peak_742	chr5:32802442-32803113	ENSMUSG00000080753	Gm15613	ENSMUST00000118396	-20526.5
BEG_peak_743	chr5:33836081-33837055
BEG_peak_744	chr5:34207854-34208615	ENSMUSG00000057406	Whsc1	ENSMUST00000114396	938.5
BEG_peak_745	chr5:35911698-35912777	ENSMUSG00000029097	2310079F23Rik	ENSMUST00000128195	5060.5
BEG_peak_746	chr5:37117285-37118352	ENSMUSG00000060708	Cno	ENSMUST00000071949	22079.5
BEG_peak_747	chr5:38119137-38119669	ENSMUSG00000062329	Cytl1	ENSMUST00000073554	-7478.5
BEG_peak_748	chr5:38318242-38318911
BEG_peak_749	chr5:38970991-38971731	ENSMUSG00000086422	4930421P07Rik	ENSMUST00000147322	5126.5
BEG_peak_750	chr5:39517156-39518040
BEG_peak_751	chr5:40319467-40320235
BEG_peak_752	chr5:41873189-41874077
BEG_peak_753	chr5:43504669-43505242
BEG_peak_754	chr5:44339112-44340020	ENSMUSG00000059565	Gm5292	ENSMUST00000073317	-3883.5
BEG_peak_755	chr5:44508924-44509827	ENSMUSG00000029086	Prom1	ENSMUST00000171543	-16162.5
BEG_peak_756	chr5:45911717-45912456	ENSMUSG00000015804	Med28	ENSMUST00000015948	-85.5
BEG_peak_757	chr5:46202407-46203183
BEG_peak_758	chr5:49050909-49051582	ENSMUSG00000093748	Gm19031	ENSMUST00000176280	-5714.5
BEG_peak_759	chr5:51051680-51052606
BEG_peak_760	chr5:51074307-51074945
BEG_peak_761	chr5:51943026-51944121	ENSMUSG00000029167	Ppargc1a	ENSMUST00000031059	1592.5
BEG_peak_762	chr5:53579599-53580496	ENSMUSG00000029189	Sel1l3	ENSMUST00000031090	24641.5
BEG_peak_763	chr5:54321006-54321802
BEG_peak_764	chr5:56029840-56030534	ENSMUSG00000083902	Gm15975	ENSMUST00000122385	14737.5
BEG_peak_765	chr5:59267417-59268238
BEG_peak_766	chr5:59360905-59361577
BEG_peak_767	chr5:59400393-59401334
BEG_peak_768	chr5:60560178-60561103
BEG_peak_769	chr5:61447902-61448587
BEG_peak_770	chr5:61990884-61991666
BEG_peak_771	chr5:62693629-62694254
BEG_peak_772	chr5:64146849-64147885
BEG_peak_773	chr5:64551905-64552836	ENSMUSG00000029174	Tbc1d1	ENSMUST00000129389	926.5
BEG_peak_774	chr5:64688119-64688925	ENSMUSG00000029174	Tbc1d1	ENSMUST00000140960	-1223.5
BEG_peak_775	chr5:64735134-64736057	ENSMUSG00000029174	Tbc1d1	ENSMUST00000136099	-5427.5
BEG_peak_776	chr5:65251876-65252859
BEG_peak_777	chr5:65510568-65511280	ENSMUSG00000054920	Klhl5	ENSMUST00000031089	-11495.5
BEG_peak_778	chr5:65883205-65884570	ENSMUSG00000037822	1110003E01Rik	ENSMUST00000040532	351.5
BEG_peak_779	chr5:67695128-67695779	ENSMUSG00000029221	Slc30a9	ENSMUST00000113676	-2709.5
BEG_peak_780	chr5:68212188-68213083	ENSMUSG00000037685	Atp8a1	ENSMUST00000141443	-5564.5
BEG_peak_781	chr5:68233377-68234077	ENSMUSG00000087261	Gm15477	ENSMUST00000143945	-4599.5
BEG_peak_782	chr5:70674548-70675255
BEG_peak_783	chr5:72465157-72465867
BEG_peak_784	chr5:74013907-74014584	ENSMUSG00000067206	Lrrc66	ENSMUST00000152215	7179.5
BEG_peak_785	chr5:74028900-74029830	ENSMUSG00000067206	Lrrc66	ENSMUST00000087177	-5641.5
BEG_peak_786	chr5:74403346-74404287	ENSMUSG00000087250	1700094C10Rik	ENSMUST00000129275	-6416.5
BEG_peak_787	chr5:74451954-74452874	ENSMUSG00000054814	Usp46	ENSMUST00000145016	9367.5
BEG_peak_788	chr5:75711694-75712667
BEG_peak_789	chr5:77589152-77590305
BEG_peak_790	chr5:78420747-78421574
BEG_peak_791	chr5:78431132-78431763
BEG_peak_792	chr5:78584137-78584939
BEG_peak_793	chr5:78998052-78998651
BEG_peak_794	chr5:81340910-81341739	ENSMUSG00000083829	Gm2199	ENSMUST00000119065	-10704.5
BEG_peak_795	chr5:85878264-85878978
BEG_peak_796	chr5:87571915-87572738	ENSMUSG00000054630	Ugt2b5	ENSMUST00000113327	-2917.5
BEG_peak_797	chr5:87860558-87861152	ENSMUSG00000061906	Ugt2b38	ENSMUST00000072818	-7773.5
BEG_peak_798	chr5:89156611-89157364	ENSMUSG00000006262	Mob1b	ENSMUST00000125171	6980.5
BEG_peak_799	chr5:89211185-89211925	ENSMUSG00000029366	Dck	ENSMUST00000031311	17589.5
BEG_peak_800	chr5:89742073-89742609
BEG_peak_801	chr5:90091772-90093253	ENSMUSG00000084500	7SK	ENSMUST00000122551	-18651.5
BEG_peak_802	chr5:91296840-91297759	ENSMUSG00000029380	Cxcl1	ENSMUST00000031327	-22923.5
BEG_peak_803	chr5:92356727-92357722
BEG_peak_804	chr5:93470841-93471722	ENSMUSG00000045314	Sowahb	ENSMUST00000061328	2795.5
BEG_peak_805	chr5:93635190-93636240	ENSMUSG00000029384	2010109A12Rik	ENSMUST00000031330	176.5
BEG_peak_806	chr5:93829807-93830252	ENSMUSG00000053208	Kat2b-ps	ENSMUST00000128468	-7817.5
BEG_peak_807	chr5:97008013-97008991
BEG_peak_808	chr5:99516468-99517224
BEG_peak_809	chr5:99584357-99585258
BEG_peak_810	chr5:99755824-99756563
BEG_peak_811	chr5:100161615-100162482	ENSMUSG00000089809	A930011G23Rik	ENSMUST00000142639	-3986.5
BEG_peak_812	chr5:100536414-100537205	ENSMUSG00000050640	Tmem150c	ENSMUST00000124145	14973.5
BEG_peak_813	chr5:100709287-100710112
BEG_peak_814	chr5:105787679-105788480	ENSMUSG00000092021	Gbp11	ENSMUST00000171587	-15191.5
BEG_peak_815	chr5:105815617-105816104	ENSMUSG00000086871	Gm16834	ENSMUST00000127127	-14430.5
BEG_peak_816	chr5:105847710-105848640	ENSMUSG00000070639	Lrrc8b	ENSMUST00000112707	3396.5
BEG_peak_817	chr5:107586616-107587598
BEG_peak_818	chr5:107717889-107718993	ENSMUSG00000029287	Tgfbr3	ENSMUST00000146591	181.5
BEG_peak_819	chr5:107901938-107902629	ENSMUSG00000089628	Gm9727	ENSMUST00000161387	5891.5
BEG_peak_820	chr5:108851485-108852353	ENSMUSG00000029491	Pde6b	ENSMUST00000130448	-7524.5
BEG_peak_821	chr5:111553622-111554498
BEG_peak_822	chr5:113309585-113310674	ENSMUSG00000072720	Myo18b	ENSMUST00000086617	15229.5
BEG_peak_823	chr5:113537940-113538718
BEG_peak_824	chr5:113649249-113650194	ENSMUSG00000066964	Tmem211	ENSMUST00000086615	-6303.5
BEG_peak_825	chr5:115346966-115348608	ENSMUSG00000029561	Oasl2	ENSMUST00000137828	-79.5
BEG_peak_826	chr5:115971200-115972317	ENSMUSG00000029528	Pxn	ENSMUST00000125007	1428.5
BEG_peak_827	chr5:118622091-118622861	ENSMUSG00000046607	Hrk	ENSMUST00000054836	2691.5
BEG_peak_828	chr5:120747658-120748635	ENSMUSG00000080412	AC111115.1	ENSMUST00000116762	10416.5
BEG_peak_829	chr5:120914614-120915511	ENSMUSG00000029596	Sdsl	ENSMUST00000132916	2332.5
BEG_peak_830	chr5:121062810-121064005	ENSMUSG00000029599	Ddx54	ENSMUST00000031598	303.5
BEG_peak_831	chr5:121227176-121228112	ENSMUSG00000032661	Oas3	ENSMUST00000044833	-64.5
BEG_peak_832	chr5:121262179-121263041	ENSMUSG00000029605	Oas1b	ENSMUST00000111852	13.5
BEG_peak_833	chr5:122741139-122741873	ENSMUSG00000038582	Pptc7	ENSMUST00000119015	-4360.5
BEG_peak_834	chr5:123157132-123158092	ENSMUSG00000029470	P2rx4	ENSMUST00000081554	-129.5
BEG_peak_835	chr5:123401136-123402186	ENSMUSG00000029475	Kdm2b	ENSMUST00000147544	387.5
BEG_peak_836	chr5:124087118-124088178	ENSMUSG00000084552	U2	ENSMUST00000122603	9436.5
BEG_peak_837	chr5:124259736-124260690
BEG_peak_838	chr5:124499606-124500889	ENSMUSG00000066278	Vps37b	ENSMUST00000040967	-18009.5
BEG_peak_839	chr5:125771582-125772547	ENSMUSG00000037936	Scarb1	ENSMUST00000127148	2416.5
BEG_peak_840	chr5:125874304-125875051	ENSMUSG00000008348	Ubc	ENSMUST00000156249	-4253.5
BEG_peak_841	chr5:127072224-127072906
BEG_peak_842	chr5:128020421-128020965	ENSMUSG00000034324	Tmem132c	ENSMUST00000132592	-1205.5
BEG_peak_843	chr5:129397804-129398772
BEG_peak_844	chr5:129683631-129684702
BEG_peak_845	chr5:132041691-132042528
BEG_peak_846	chr5:133190548-133191392
BEG_peak_847	chr5:135485183-135486413	ENSMUSG00000040532	Abhd11	ENSMUST00000148831	26.5
BEG_peak_848	chr5:135643759-135645213	ENSMUSG00000029681	Bcl7b	ENSMUST00000111188	316.5
BEG_peak_849	chr5:136101382-136102168	ENSMUSG00000039917	Rhbdd2	ENSMUST00000043707	-6752.5
BEG_peak_850	chr5:136230088-136231017	ENSMUSG00000039886	Tmem120a	ENSMUST00000043378	-10557.5
BEG_peak_851	chr5:136437891-136439232	ENSMUSG00000029699	Srcrb4d	ENSMUST00000054895	-234.5
BEG_peak_852	chr5:136560404-136561336	ENSMUSG00000004952	Rasa4	ENSMUST00000125247	-73.5
BEG_peak_853	chr5:136980496-136981427
BEG_peak_854	chr5:137231406-137232339	ENSMUSG00000004415	Emid2	ENSMUST00000147083	-511.5
BEG_peak_855	chr5:137462294-137463546	ENSMUSG00000004846	Plod3	ENSMUST00000004968	-29.5
BEG_peak_856	chr5:137790430-137791640	ENSMUSG00000029710	Ephb4	ENSMUST00000061244	-213.5
BEG_peak_857	chr5:138526159-138527196	ENSMUSG00000029729	Zkscan1	ENSMUST00000110963	334.5
BEG_peak_858	chr5:139650187-139651043	ENSMUSG00000025857	Heatr2	ENSMUST00000127542	7579.5
BEG_peak_859	chr5:139776154-139777144	ENSMUSG00000056413	Adap1	ENSMUST00000075389	2389.5
BEG_peak_860	chr5:140942433-140943262
BEG_peak_861	chr5:141138215-141139110	ENSMUSG00000036555	Iqce	ENSMUST00000147839	3499.5
BEG_peak_862	chr5:142896917-142897772	ENSMUSG00000056493	Foxk1	ENSMUST00000100501	19881.5
BEG_peak_863	chr5:143765195-143765761
BEG_peak_864	chr5:145036560-145037544	ENSMUSG00000086894	Gm15708	ENSMUST00000156467	-894.5
BEG_peak_865	chr5:145043052-145044057	ENSMUSG00000086894	Gm15708	ENSMUST00000156467	5594.5
BEG_peak_866	chr5:145208544-145209501
BEG_peak_867	chr5:145901205-145902104	ENSMUSG00000038722	Bud31	ENSMUST00000160075	446.5
BEG_peak_868	chr5:147587270-147588201	ENSMUSG00000029640	Usp12	ENSMUST00000124009	-17651.5
BEG_peak_869	chr5:148323075-148323900	ENSMUSG00000029647	Pan3	ENSMUST00000177328	-7491.5
BEG_peak_870	chr5:149296125-149296967
BEG_peak_871	chr5:149520753-149521638
BEG_peak_872	chr5:149569281-149570133	ENSMUSG00000084513	n-R5s179	ENSMUST00000122564	-4735.5
BEG_peak_873	chr5:150020703-150021591	ENSMUSG00000041264	Uspl1	ENSMUST00000150921	18202.5
BEG_peak_874	chr5:151642390-151643410
BEG_peak_875	chr5:151967539-151968457	ENSMUSG00000016128	Stard13	ENSMUST00000146814	24747.5
BEG_peak_876	chr5:152270050-152270801
BEG_peak_877	chr5:152299362-152299790
BEG_peak_878	chr6:3150667-3151705
BEG_peak_879	chr6:5474436-5474837
BEG_peak_880	chr6:5808463-5809501
BEG_peak_881	chr6:6153846-6154662	ENSMUSG00000015112	Slc25a13	ENSMUST00000169197	-11625.5
BEG_peak_882	chr6:6224430-6225530
BEG_peak_883	chr6:8115112-8115766	ENSMUSG00000068794	Col28a1	ENSMUST00000090669	11015.5
BEG_peak_884	chr6:8878469-8879013	ENSMUSG00000046178	Nxph1	ENSMUST00000162942	-19625.5
BEG_peak_885	chr6:9601056-9601603
BEG_peak_886	chr6:11116239-11116859
BEG_peak_887	chr6:11780895-11781820
BEG_peak_888	chr6:12624637-12625054
BEG_peak_889	chr6:12789041-12789925	ENSMUSG00000083620	Gm15529	ENSMUST00000121833	-17924.5
BEG_peak_890	chr6:13378505-13379221
BEG_peak_891	chr6:15403204-15403898
BEG_peak_892	chr6:17579568-17580375	ENSMUSG00000015733	Capza2	ENSMUST00000148694	-6274.5
BEG_peak_893	chr6:18795478-18796195	ENSMUSG00000085607	Gm16854	ENSMUST00000139688	1647.5
BEG_peak_894	chr6:23463408-23464073
BEG_peak_895	chr6:23474794-23476094
BEG_peak_896	chr6:24213706-24214483
BEG_peak_897	chr6:24844306-24845386	ENSMUSG00000077196	SNORA17	ENSMUST00000104008	7.5
BEG_peak_898	chr6:25505759-25506281
BEG_peak_899	chr6:27149673-27150549
BEG_peak_900	chr6:28381256-28382114	ENSMUSG00000029707	Fscn3	ENSMUST00000147036	-2317.5
BEG_peak_901	chr6:31267522-31268580	ENSMUSG00000087380	2210408F21Rik	ENSMUST00000124811	-3922.5
BEG_peak_902	chr6:32443307-32444191	ENSMUSG00000086763	B230378P21Rik	ENSMUST00000150314	-17312.5
BEG_peak_903	chr6:34467611-34468603	ENSMUSG00000085187	Gm13860	ENSMUST00000125185	-15394.5
BEG_peak_904	chr6:34812434-34813625	ENSMUSG00000057137	Tmem140	ENSMUST00000123019	-65.5
BEG_peak_905	chr6:35221885-35222700	ENSMUSG00000029843	Slc13a4	ENSMUST00000155366	15863.5
BEG_peak_906	chr6:37534448-37535348	ENSMUSG00000077837	AC157101.1	ENSMUST00000104647	4544.5
BEG_peak_907	chr6:37709209-37710074
BEG_peak_908	chr6:38811454-38811995	ENSMUSG00000029925	Tbxas1	ENSMUST00000162521	-13749.5
BEG_peak_909	chr6:39237606-39238414	ENSMUSG00000089422	U6	ENSMUST00000158797	-22014.5
BEG_peak_910	chr6:39308719-39309700	ENSMUSG00000029924	Slc37a3	ENSMUST00000031987	18425.5
BEG_peak_911	chr6:39330929-39331832	ENSMUSG00000029923	Rab19	ENSMUST00000031986	170.5
BEG_peak_912	chr6:39760514-39761482	ENSMUSG00000029918	Mrps33	ENSMUST00000031978	-47.5
BEG_peak_913	chr6:42248939-42249851	ENSMUSG00000029862	Clcn1	ENSMUST00000114684	497.5
BEG_peak_914	chr6:42721541-42722086	ENSMUSG00000065034	U6	ENSMUST00000083100	3718.5
BEG_peak_915	chr6:42959662-42960440
BEG_peak_916	chr6:43716154-43716826
BEG_peak_917	chr6:45514085-45514864
BEG_peak_918	chr6:46342069-46342929
BEG_peak_919	chr6:47286789-47287709
BEG_peak_920	chr6:47469835-47470499	ENSMUSG00000029686	Cul1	ENSMUST00000154201	553.5
BEG_peak_921	chr6:47502662-47503553	ENSMUSG00000029687	Ezh2	ENSMUST00000169889	1151.5
BEG_peak_922	chr6:49043595-49044581	ENSMUSG00000029815	2410003K15Rik	ENSMUST00000139726	11490.5
BEG_peak_923	chr6:49096456-49097135	ENSMUSG00000093275	AC158667.1	ENSMUST00000175534	-23262.5
BEG_peak_924	chr6:49839718-49840467
BEG_peak_925	chr6:50137906-50138515	ENSMUSG00000038388	Mpp6	ENSMUST00000167319	-6222.5
BEG_peak_926	chr6:51079441-51080249
BEG_peak_927	chr6:52014041-52015101
BEG_peak_928	chr6:52097648-52098493	ENSMUSG00000087658	Gm15051	ENSMUST00000129546	-8832.5
BEG_peak_929	chr6:52875912-52876854	ENSMUSG00000063568	Jazf1	ENSMUST00000136250	-16769.5
BEG_peak_930	chr6:52894641-52896222
BEG_peak_931	chr6:54239032-54240017	ENSMUSG00000086946	Gm15527	ENSMUST00000144094	-10417.5
BEG_peak_932	chr6:55457253-55458150
BEG_peak_933	chr6:56461964-56462354
BEG_peak_934	chr6:56945249-56945837	ENSMUSG00000058923	Vmn1r6	ENSMUST00000079669	-6672.5
BEG_peak_935	chr6:57656515-57657205	ENSMUSG00000062190	Lancl2	ENSMUST00000153777	3794.5
BEG_peak_936	chr6:59002845-59003904
BEG_peak_937	chr6:61217797-61218762
BEG_peak_938	chr6:61731564-61732242
BEG_peak_939	chr6:62915806-62916463
BEG_peak_940	chr6:65243782-65244480
BEG_peak_941	chr6:66021989-66022688
BEG_peak_942	chr6:66824022-66824633	ENSMUSG00000036402	Gng12	ENSMUST00000043148	-22017.5
BEG_peak_943	chr6:67539337-67539804	ENSMUSG00000076502	Igkv1-135	ENSMUST00000103303	-20096.5
BEG_peak_944	chr6:68175064-68175670	ENSMUSG00000076518	Igkv2-112	ENSMUST00000103319	5359.5
BEG_peak_945	chr6:68618059-68618998	ENSMUSG00000076528	Igkv10-95	ENSMUST00000103329	-11996.5
BEG_peak_946	chr6:70235175-70235782	ENSMUSG00000079230	Gm11065	ENSMUST00000111462	-9748.5
BEG_peak_947	chr6:71566098-71566768	ENSMUSG00000053470	Kdm3a	ENSMUST00000101304	-7349.5
BEG_peak_948	chr6:71581857-71583225	ENSMUSG00000053470	Kdm3a	ENSMUST00000167220	188.5
BEG_peak_949	chr6:72268822-72269739	ENSMUSG00000056305	Usp39	ENSMUST00000154799	14133.5
BEG_peak_950	chr6:72389763-72390954	ENSMUSG00000053907	Mat2a	ENSMUST00000059472	-960.5
BEG_peak_951	chr6:72940019-72940779
BEG_peak_952	chr6:73053528-73054275
BEG_peak_953	chr6:75011171-75011958
BEG_peak_954	chr6:75314034-75314692
BEG_peak_955	chr6:76797963-76798691
BEG_peak_956	chr6:82168242-82168933
BEG_peak_957	chr6:82297206-82297961
BEG_peak_958	chr6:82756219-82757113
BEG_peak_959	chr6:82872736-82873837	ENSMUSG00000000627	Sema4f	ENSMUST00000125579	-5714.5
BEG_peak_960	chr6:83692982-83693939	ENSMUSG00000006269	Atp6v1b1	ENSMUST00000006431	441.5
BEG_peak_961	chr6:83829650-83830666	ENSMUSG00000079501	Gm5138	ENSMUST00000113842	-4681.5
BEG_peak_962	chr6:84342584-84343569
BEG_peak_963	chr6:84388062-84389363
BEG_peak_964	chr6:84836288-84836933
BEG_peak_965	chr6:85168801-85169672
BEG_peak_966	chr6:86928345-86929085
BEG_peak_967	chr6:88249231-88250097
BEG_peak_968	chr6:88580901-88581784	ENSMUSG00000033182	Kbtbd12	ENSMUST00000038804	-3906.5
BEG_peak_969	chr6:89395766-89396577
BEG_peak_970	chr6:89577788-89578577	ENSMUSG00000000811	Txnrd3	ENSMUST00000101171	-15753.5
BEG_peak_971	chr6:90622900-90623756	ENSMUSG00000034312	Iqsec1	ENSMUST00000154198	-5330.5
BEG_peak_972	chr6:90661980-90662805	ENSMUSG00000034312	Iqsec1	ENSMUST00000101153	4215.5
BEG_peak_973	chr6:91390535-91391701	ENSMUSG00000085727	4930471M09Rik	ENSMUST00000155302	-289.5
BEG_peak_974	chr6:91655581-91656747	ENSMUSG00000030096	Slc6a6	ENSMUST00000032185	22183.5
BEG_peak_975	chr6:92655809-92656966	ENSMUSG00000030020	Prickle2	ENSMUST00000032093	-248.5
BEG_peak_976	chr6:94967651-94968645
BEG_peak_977	chr6:96874202-96874903
BEG_peak_978	chr6:96896569-96897444
BEG_peak_979	chr6:97327563-97328186	ENSMUSG00000030064	Frmd4b	ENSMUST00000126899	18744.5
BEG_peak_980	chr6:97359415-97360269	ENSMUSG00000030064	Frmd4b	ENSMUST00000152385	-13102.5
BEG_peak_981	chr6:99021360-99022056	ENSMUSG00000030067	Foxp1	ENSMUST00000175886	24511.5
BEG_peak_982	chr6:99471077-99472172	ENSMUSG00000030067	Foxp1	ENSMUST00000177227	-493.5
BEG_peak_983	chr6:99472471-99474103	ENSMUSG00000030067	Foxp1	ENSMUST00000175838	-687.5
BEG_peak_984	chr6:100578849-100579746	ENSMUSG00000079224	Gm6565	ENSMUST00000121217	24605.5
BEG_peak_985	chr6:100788826-100789650	ENSMUSG00000052144	Ppp4r2	ENSMUST00000063854	5587.5
BEG_peak_986	chr6:104657229-104657839
BEG_peak_987	chr6:106743895-106744661	ENSMUSG00000005362	Crbn	ENSMUST00000151484	4772.5
BEG_peak_988	chr6:108421777-108422692	ENSMUSG00000030102	Itpr1	ENSMUST00000165865	-21018.5
BEG_peak_989	chr6:108539274-108540109	ENSMUSG00000043024	Gm16433	ENSMUST00000062429	-24217.5
BEG_peak_990	chr6:108654271-108655389
BEG_peak_991	chr6:112160966-112161839	ENSMUSG00000077262	n-R5s165	ENSMUST00000104074	22854.5
BEG_peak_992	chr6:113404734-113405806	ENSMUSG00000043088	Il17re	ENSMUST00000113073	-3235.5
BEG_peak_993	chr6:113606570-113607362	ENSMUSG00000060477	Irak2	ENSMUST00000155554	-11960.5
BEG_peak_994	chr6:115042353-115043139	ENSMUSG00000089134	AC147047.1	ENSMUST00000158509	-6866.5
BEG_peak_995	chr6:116636966-116637464	ENSMUSG00000042129	Rassf4	ENSMUST00000035842	-13288.5
BEG_peak_996	chr6:117118100-117119113	ENSMUSG00000061353	Cxcl12	ENSMUST00000134244	25.5
BEG_peak_997	chr6:117369362-117370020
BEG_peak_998	chr6:117829276-117830205	ENSMUSG00000042097	Zfp239	ENSMUST00000112857	16595.5
BEG_peak_999	chr6:119088939-119090186
BEG_peak_1000	chr6:119316480-119317586	ENSMUSG00000030168	Adipor2	ENSMUST00000169744	21728.5
BEG_peak_1001	chr6:120355165-120356103	ENSMUSG00000030180	Kdm5a	ENSMUST00000124847	-109.5
BEG_peak_1002	chr6:120436417-120437458	ENSMUSG00000072800	Cecr6	ENSMUST00000100995	7023.5
BEG_peak_1003	chr6:121175798-121177535	ENSMUSG00000086527	Gm15856	ENSMUST00000124853	-831.5
BEG_peak_1004	chr6:121195513-121196197	ENSMUSG00000030107	Usp18	ENSMUST00000032198	-32.5
BEG_peak_1005	chr6:121221935-121223167
BEG_peak_1006	chr6:121652850-121653393
BEG_peak_1007	chr6:122441440-122442334	ENSMUSG00000040649	Rimklb	ENSMUST00000079990	-5524.5
BEG_peak_1008	chr6:123312266-123312943
BEG_peak_1009	chr6:124120312-124121267
BEG_peak_1010	chr6:124628535-124629422	ENSMUSG00000004270	Lpcat3	ENSMUST00000133797	15758.5
BEG_peak_1011	chr6:124695301-124696337	ENSMUSG00000004263	Atn1	ENSMUST00000133577	-121.5
BEG_peak_1012	chr6:125047164-125048105	ENSMUSG00000063870	Chd4	ENSMUST00000155261	1115.5
BEG_peak_1013	chr6:125181294-125182220	ENSMUSG00000038213	Tapbpl	ENSMUST00000043422	119.5
BEG_peak_1014	chr6:125452645-125453425	ENSMUSG00000030342	Cd9	ENSMUST00000032492	-8178.5
BEG_peak_1015	chr6:125698842-125699423	ENSMUSG00000089834	Gm16303	ENSMUST00000161498	9731.5
BEG_peak_1016	chr6:125826804-125827483	ENSMUSG00000088959	U6	ENSMUST00000158334	-7334.5
BEG_peak_1017	chr6:127195607-127196567	ENSMUSG00000062365	Gm4968	ENSMUST00000071458	12290.5
BEG_peak_1018	chr6:127284049-127285131
BEG_peak_1019	chr6:127796105-127796962	ENSMUSG00000088177	7SK	ENSMUST00000157552	-2635.5
BEG_peak_1020	chr6:128395627-128396526	ENSMUSG00000059659	Gm10069	ENSMUST00000144745	7354.5
BEG_peak_1021	chr6:128631769-128632411	ENSMUSG00000030364	Clec2h	ENSMUST00000032518	19771.5
BEG_peak_1022	chr6:128998810-128999569	ENSMUSG00000030154	Klrb1f	ENSMUST00000171092	3292.5
BEG_peak_1023	chr6:129932617-129933157	ENSMUSG00000083120	Gm15854	ENSMUST00000112004	5192.5
BEG_peak_1024	chr6:130863714-130864354
BEG_peak_1025	chr6:131239532-131240394	ENSMUSG00000030188	Magohb	ENSMUST00000174781	-267.5
BEG_peak_1026	chr6:131243564-131244372	ENSMUSG00000030188	Magohb	ENSMUST00000165121	-791.5
BEG_peak_1027	chr6:131294112-131294850	ENSMUSG00000032899	Styk1	ENSMUST00000145390	9058.5
BEG_peak_1028	chr6:133448249-133448966
BEG_peak_1029	chr6:133774164-133774939
BEG_peak_1030	chr6:134363780-134364848	ENSMUSG00000030200	Bcl2l14	ENSMUST00000111960	-102.5
BEG_peak_1031	chr6:134781467-134782324	ENSMUSG00000032652	Crebl2	ENSMUST00000111937	1558.5
BEG_peak_1032	chr6:136809367-136810297	ENSMUSG00000030217	Art4	ENSMUST00000032341	-3507.5
BEG_peak_1033	chr6:137250922-137251772
BEG_peak_1034	chr6:139086294-139086973
BEG_peak_1035	chr6:140421555-140422451
BEG_peak_1036	chr6:142299448-142300057	ENSMUSG00000041671	Pyroxd1	ENSMUST00000153912	-1730.5
BEG_peak_1037	chr6:144987720-144988507	ENSMUSG00000030268	Bcat1	ENSMUST00000155693	1125.5
BEG_peak_1038	chr6:145222376-145223320	ENSMUSG00000067344	Rps25-ps1	ENSMUST00000119876	7891.5
BEG_peak_1039	chr6:145564478-145565399	ENSMUSG00000067338	Tuba3b	ENSMUST00000087445	772.5
BEG_peak_1040	chr6:146696542-146697218	ENSMUSG00000001630	Stk38l	ENSMUST00000111644	23394.5
BEG_peak_1041	chr6:147819302-147820320
BEG_peak_1042	chr6:148384499-148385622	ENSMUSG00000030306	Tmtc1	ENSMUST00000140797	5060.5
BEG_peak_1043	chr6:149088925-149089855	ENSMUSG00000039958	4833442J19Rik	ENSMUST00000047531	-735.5
BEG_peak_1044	chr7:4034173-4035025	ENSMUSG00000075719	U1	ENSMUST00000097237	-18884.5
BEG_peak_1045	chr7:4553736-4555024	ENSMUSG00000035429	Ptprh	ENSMUST00000049113	509.5
BEG_peak_1046	chr7:4636191-4637244	ENSMUSG00000063802	Hspbp1	ENSMUST00000079970	-136.5
BEG_peak_1047	chr7:5018436-5019227	ENSMUSG00000030435	U2af2	ENSMUST00000165399	-41.5
BEG_peak_1048	chr7:5225646-5226377	ENSMUSG00000075906	U6	ENSMUST00000101956	3003.5
BEG_peak_1049	chr7:7082705-7083642	ENSMUSG00000063535	Zfp773	ENSMUST00000032622	6349.5
BEG_peak_1050	chr7:7227644-7228558	ENSMUSG00000000605	Clcn4-2	ENSMUST00000163933	23342.5
BEG_peak_1051	chr7:14200674-14201421	ENSMUSG00000078799	Sult2a5	ENSMUST00000108524	-8327.5
BEG_peak_1052	chr7:16201445-16202354	ENSMUSG00000066772	Obox3	ENSMUST00000174443	11130.5
BEG_peak_1053	chr7:16775154-16776193	ENSMUSG00000041420	Meis3	ENSMUST00000176714	6187.5
BEG_peak_1054	chr7:16880100-16881074	ENSMUSG00000041375	Ccdc9	ENSMUST00000146609	-8405.5
BEG_peak_1055	chr7:16897830-16898799	ENSMUSG00000002083	Bbc3	ENSMUST00000147267	-553.5
BEG_peak_1056	chr7:19734011-19734960	ENSMUSG00000030407	Qpctl	ENSMUST00000032566	107.5
BEG_peak_1057	chr7:20148194-20149088	ENSMUSG00000051403	Ppp1r37	ENSMUST00000058444	-823.5
BEG_peak_1058	chr7:20336198-20336794	ENSMUSG00000062300	Pvrl2	ENSMUST00000108450	-1640.5
BEG_peak_1059	chr7:20450902-20451782	ENSMUSG00000014686	Ceacam16	ENSMUST00000014830	-4669.5
BEG_peak_1060	chr7:26465543-26466524	ENSMUSG00000063439	B9d2	ENSMUST00000108403	-198.5
BEG_peak_1061	chr7:28448241-28449158	ENSMUSG00000040390	Map3k10	ENSMUST00000152032	1409.5
BEG_peak_1062	chr7:29459907-29460473	ENSMUSG00000037463	Fbxo27	ENSMUST00000039998	-17676.5
BEG_peak_1063	chr7:29573661-29574463	ENSMUSG00000051735	Rinl	ENSMUST00000059857	-0.5
BEG_peak_1064	chr7:29627577-29628459	ENSMUSG00000053964	Lgals4	ENSMUST00000137468	1946.5
BEG_peak_1065	chr7:29719864-29720686	ENSMUSG00000054808	Actn4	ENSMUST00000148196	14567.5
BEG_peak_1066	chr7:30207442-30208338
BEG_peak_1067	chr7:30416074-30416696
BEG_peak_1068	chr7:30989439-30990356	ENSMUSG00000092079	Gm17440	ENSMUST00000164836	6229.5
BEG_peak_1069	chr7:31336895-31337977	ENSMUSG00000036854	Hspb6	ENSMUST00000123355	-72.5
BEG_peak_1070	chr7:31723245-31724479	ENSMUSG00000050440	Hamp	ENSMUST00000062620	5161.5
BEG_peak_1071	chr7:33080638-33081322
BEG_peak_1072	chr7:33486729-33487258	ENSMUSG00000074188	Gm5058	ENSMUST00000098544	3076.5
BEG_peak_1073	chr7:33713417-33714050	ENSMUSG00000080392	AC173478.1	ENSMUST00000116742	11575.5
BEG_peak_1074	chr7:35256774-35257781	ENSMUSG00000081863	Gm12780	ENSMUST00000122458	23850.5
BEG_peak_1075	chr7:36236556-36237159	ENSMUSG00000030492	Slc7a9	ENSMUST00000141245	2033.5
BEG_peak_1076	chr7:36339320-36340674	ENSMUSG00000034875	Nudt19	ENSMUST00000142930	365.5
BEG_peak_1077	chr7:46905816-46906607	ENSMUSG00000070236	U6	ENSMUST00000093724	20517.5
BEG_peak_1078	chr7:48495128-48495987	ENSMUSG00000049062	Gm9244	ENSMUST00000056767	-6866.5
BEG_peak_1079	chr7:50349373-50350198	ENSMUSG00000071952	Gm10351	ENSMUST00000087694	-5312.5
BEG_peak_1080	chr7:51599808-51600686	ENSMUSG00000038738	Shank1	ENSMUST00000154776	2722.5
BEG_peak_1081	chr7:51808615-51809695	ENSMUSG00000060601	Nr1h2	ENSMUST00000123358	4.5
BEG_peak_1082	chr7:52112973-52113829	ENSMUSG00000002963	Pnkp	ENSMUST00000123015	625.5
BEG_peak_1083	chr7:52317167-52318159	ENSMUSG00000007837	Prrg2	ENSMUST00000129101	84.5
BEG_peak_1084	chr7:52391219-52392321	ENSMUSG00000089989	Flt3l	ENSMUST00000169677	1.5
BEG_peak_1085	chr7:52822101-52823002	ENSMUSG00000030826	Bcat2	ENSMUST00000033098	-2935.5
BEG_peak_1086	chr7:52823142-52824265	ENSMUSG00000030826	Bcat2	ENSMUST00000033098	-1725.5
BEG_peak_1087	chr7:52890250-52891163	ENSMUSG00000084882	Gm16047	ENSMUST00000155241	-2271.5
BEG_peak_1088	chr7:54164207-54165075	ENSMUSG00000014402	Tsg101	ENSMUST00000140693	-184.5
BEG_peak_1089	chr7:55558691-55559011
BEG_peak_1090	chr7:55670849-55671309
BEG_peak_1091	chr7:56076878-56077660	ENSMUSG00000030470	Csrp3	ENSMUST00000167786	21738.5
BEG_peak_1092	chr7:56126076-56127005	ENSMUSG00000046179	E2f8	ENSMUST00000151139	4044.5
BEG_peak_1093	chr7:56569520-56570422	ENSMUSG00000052512	Nav2	ENSMUST00000107611	10481.5
BEG_peak_1094	chr7:56752125-56752991
BEG_peak_1095	chr7:56888698-56889752	ENSMUSG00000030507	Dbx1	ENSMUST00000032717	2954.5
BEG_peak_1096	chr7:60182773-60183304	ENSMUSG00000070203	U6	ENSMUST00000093693	725.5
BEG_peak_1097	chr7:60622639-60623599
BEG_peak_1098	chr7:63383952-63384815
BEG_peak_1099	chr7:63406944-63407885
BEG_peak_1100	chr7:67923329-67924152
BEG_peak_1101	chr7:73364441-73365334
BEG_peak_1102	chr7:74088074-74088772
BEG_peak_1103	chr7:75093782-75094492	ENSMUSG00000005533	Igf1r	ENSMUST00000005671	-3538.5
BEG_peak_1104	chr7:77787468-77788217
BEG_peak_1105	chr7:79079887-79080683
BEG_peak_1106	chr7:79481290-79481729
BEG_peak_1107	chr7:79664356-79665185
BEG_peak_1108	chr7:79804818-79805162	ENSMUSG00000081895	Gm10294	ENSMUST00000168108	-10779.5
BEG_peak_1109	chr7:83013606-83014488	ENSMUSG00000055652	Klhl25	ENSMUST00000092073	20825.5
BEG_peak_1110	chr7:84463207-84463662
BEG_peak_1111	chr7:85561457-85562134
BEG_peak_1112	chr7:86025995-86026774	ENSMUSG00000065609	Mir7-2	ENSMUST00000083675	-6807.5
BEG_peak_1113	chr7:86879472-86880112	ENSMUSG00000030546	Plin1	ENSMUST00000032762	-2107.5
BEG_peak_1114	chr7:86887234-86888063	ENSMUSG00000030545	Pex11a	ENSMUST00000098352	308.5
BEG_peak_1115	chr7:87142275-87143163
BEG_peak_1116	chr7:87374364-87375327	ENSMUSG00000030538	Cib1	ENSMUST00000123279	2572.5
BEG_peak_1117	chr7:87602036-87602632
BEG_peak_1118	chr7:87792095-87792963	ENSMUSG00000084821	Gm15880	ENSMUST00000142678	11591.5
BEG_peak_1119	chr7:87914493-87915706
BEG_peak_1120	chr7:88115510-88116673	ENSMUSG00000005621	Zfp592	ENSMUST00000107353	-22474.5
BEG_peak_1121	chr7:88863835-88864779	ENSMUSG00000025813	Homer2	ENSMUST00000026922	-12524.5
BEG_peak_1122	chr7:90962139-90962928	ENSMUSG00000011154	1700026D08Rik	ENSMUST00000011298	-19046.5
BEG_peak_1123	chr7:91005285-91006189
BEG_peak_1124	chr7:91863750-91864417
BEG_peak_1125	chr7:97167859-97168745
BEG_peak_1126	chr7:98984168-98984984
BEG_peak_1127	chr7:99173962-99174874
BEG_peak_1128	chr7:99223070-99223925	ENSMUSG00000052572	Dlg2	ENSMUST00000165979	8778.5
BEG_peak_1129	chr7:100361749-100362204
BEG_peak_1130	chr7:101629123-101629927
BEG_peak_1131	chr7:102419069-102420063
BEG_peak_1132	chr7:104552607-104553386	ENSMUSG00000083974	Gm16053	ENSMUST00000120511	-1577.5
BEG_peak_1133	chr7:104692970-104693862	ENSMUSG00000093638	AC149605.1	ENSMUST00000174968	579.5
BEG_peak_1134	chr7:104897097-104897936	ENSMUSG00000042797	Aqp11	ENSMUST00000084986	-10717.5
BEG_peak_1135	chr7:104943673-104944695	ENSMUSG00000030774	Pak1	ENSMUST00000172423	7061.5
BEG_peak_1136	chr7:105355571-105356433	ENSMUSG00000074004	B3gnt6	ENSMUST00000098278	-8016.5
BEG_peak_1137	chr7:106288672-106290384	ENSMUSG00000035354	Uvrag	ENSMUST00000037968	492.5
BEG_peak_1138	chr7:106309115-106309994	ENSMUSG00000035354	Uvrag	ENSMUST00000037968	-19836.5
BEG_peak_1139	chr7:106841715-106842627	ENSMUSG00000030737	Slco2b1	ENSMUST00000137914	1877.5
BEG_peak_1140	chr7:107730894-107731814	ENSMUSG00000030706	Mrpl48	ENSMUST00000152876	276.5
BEG_peak_1141	chr7:108189738-108190751
BEG_peak_1142	chr7:108708967-108709892	ENSMUSG00000092517	Art2a-ps	ENSMUST00000173420	-47.5
BEG_peak_1143	chr7:108733769-108734650	ENSMUSG00000030651	Art2b	ENSMUST00000063920	-4460.5
BEG_peak_1144	chr7:109165694-109166805	ENSMUSG00000070427	Il18bp	ENSMUST00000094134	460.5
BEG_peak_1145	chr7:109713368-109714409	ENSMUSG00000030966	Trim21	ENSMUST00000106913	7.5
BEG_peak_1146	chr7:111393694-111394323	ENSMUSG00000056144	Trim34a	ENSMUST00000143414	1012.5
BEG_peak_1147	chr7:112788553-112789453	ENSMUSG00000089847	Fxc1	ENSMUST00000058333	41.5
BEG_peak_1148	chr7:115574601-115575322	ENSMUSG00000060059	Olfr497	ENSMUST00000076406	8959.5
BEG_peak_1149	chr7:115848970-115849746	ENSMUSG00000056946	Olfr512	ENSMUST00000074730	-7504.5
BEG_peak_1150	chr7:116512682-116513343	ENSMUSG00000081370	Gm9105	ENSMUST00000120160	19441.5
BEG_peak_1151	chr7:116924385-116925129	ENSMUSG00000034825	Nrip3	ENSMUST00000033331	294.5
BEG_peak_1152	chr7:117689633-117690370	ENSMUSG00000060777	Gm10087	ENSMUST00000077174	19680.5
BEG_peak_1153	chr7:118085420-118086261	ENSMUSG00000005611	Mrvi1	ENSMUST00000125758	3838.5
BEG_peak_1154	chr7:118321760-118322426
BEG_peak_1155	chr7:119368369-119369414	ENSMUSG00000038244	Mical2	ENSMUST00000050149	-423.5
BEG_peak_1156	chr7:119401658-119402504	ENSMUSG00000038244	Mical2	ENSMUST00000037991	-12701.5
BEG_peak_1157	chr7:119658040-119658859	ENSMUSG00000030770	Parva	ENSMUST00000106640	-4819.5
BEG_peak_1158	chr7:120396813-120398032
BEG_peak_1159	chr7:121209948-121210905
BEG_peak_1160	chr7:121452171-121453046	ENSMUSG00000076409	AC103388.1	ENSMUST00000102454	18188.5
BEG_peak_1161	chr7:121888082-121888762	ENSMUSG00000048782	Insc	ENSMUST00000136645	-873.5
BEG_peak_1162	chr7:121995628-121996525	ENSMUSG00000077644	SNORA17	ENSMUST00000104456	-20047.5
BEG_peak_1163	chr7:122877506-122878138
BEG_peak_1164	chr7:122988057-122988929	ENSMUSG00000051910	Sox6	ENSMUST00000166207	1081.5
BEG_peak_1165	chr7:125420892-125421659	ENSMUSG00000087922	U6	ENSMUST00000157297	-2210.5
BEG_peak_1166	chr7:126670513-126671288	ENSMUSG00000030972	Acsm5	ENSMUST00000066465	1005.5
BEG_peak_1167	chr7:127147738-127148482
BEG_peak_1168	chr7:128008247-128009087	ENSMUSG00000085118	Gm15774	ENSMUST00000141810	10189.5
BEG_peak_1169	chr7:128767516-128768737
BEG_peak_1170	chr7:128773475-128774178
BEG_peak_1171	chr7:129609211-129610088	ENSMUSG00000087520	Gm14389	ENSMUST00000140453	18213.5
BEG_peak_1172	chr7:130083607-130084565
BEG_peak_1173	chr7:130251664-130252614	ENSMUSG00000052707	Tnrc6a	ENSMUST00000171948	-15622.5
BEG_peak_1174	chr7:130497417-130498234	ENSMUSG00000030766	Arhgap17	ENSMUST00000167309	15627.5
BEG_peak_1175	chr7:130604933-130605805	ENSMUSG00000030762	Aqp8	ENSMUST00000033023	-548.5
BEG_peak_1176	chr7:130914964-130915432
BEG_peak_1177	chr7:132195373-132196211
BEG_peak_1178	chr7:133520495-133521427	ENSMUSG00000030741	Spns1	ENSMUST00000032994	3.5
BEG_peak_1179	chr7:134157334-134158315	ENSMUSG00000030681	Mvp	ENSMUST00000032919	274.5
BEG_peak_1180	chr7:134256849-134258028	ENSMUSG00000030674	Qprt	ENSMUST00000142403	8071.5
BEG_peak_1181	chr7:134889115-134889971	ENSMUSG00000030811	Fbxl19	ENSMUST00000033081	-632.5
BEG_peak_1182	chr7:135110032-135111221	ENSMUSG00000030795	Fus	ENSMUST00000106251	-385.5
BEG_peak_1183	chr7:135678148-135679022	ENSMUSG00000030847	Bag3	ENSMUST00000033136	11452.5
BEG_peak_1184	chr7:136894169-136895065
BEG_peak_1185	chr7:139188847-139189704
BEG_peak_1186	chr7:139703680-139704713
BEG_peak_1187	chr7:140244332-140245208	ENSMUSG00000030970	Ctbp2	ENSMUST00000164739	-22921.5
BEG_peak_1188	chr7:142027896-142028868
BEG_peak_1189	chr7:142915331-142916252	ENSMUSG00000031004	Mki67	ENSMUST00000033310	-7771.5
BEG_peak_1190	chr7:143929775-143930598
BEG_peak_1191	chr7:144060449-144060688
BEG_peak_1192	chr7:146039715-146040616	ENSMUSG00000041769	Ppp2r2d	ENSMUST00000140047	1579.5
BEG_peak_1193	chr7:146100228-146101536	ENSMUSG00000078566	Bnip3	ENSMUST00000125359	513.5
BEG_peak_1194	chr7:146662169-146663356	ENSMUSG00000025477	Inpp5a	ENSMUST00000131781	-4887.5
BEG_peak_1195	chr7:148021026-148021888	ENSMUSG00000025481	1190003J15Rik	ENSMUST00000127986	262.5
BEG_peak_1196	chr7:148620805-148622016	ENSMUSG00000019082	Slc25a22	ENSMUST00000138865	-55.5
BEG_peak_1197	chr7:148640754-148642312	ENSMUSG00000025509	Pnpla2	ENSMUST00000165487	236.5
BEG_peak_1198	chr7:149417078-149417946	ENSMUSG00000073785	Krtap5-5	ENSMUST00000097942	-1582.5
BEG_peak_1199	chr7:150550832-150551654
BEG_peak_1200	chr7:150553396-150554126
BEG_peak_1201	chr7:151208187-151209263	ENSMUSG00000093221	Mir3105	ENSMUST00000175480	13612.5
BEG_peak_1202	chr7:152054627-152055451	ENSMUSG00000050917	Fgf4	ENSMUST00000060336	7793.5
BEG_peak_1203	chr7:152079979-152080787	ENSMUSG00000031073	Fgf15	ENSMUST00000033389	-2079.5
BEG_peak_1204	chr7:152123545-152124588	ENSMUSG00000070348	Ccnd1	ENSMUST00000135985	-78.5
BEG_peak_1205	chr7:152168319-152169304
BEG_peak_1206	chr7:152455049-152455774	ENSMUSG00000048677	Tpcn2	ENSMUST00000058022	14422.5
BEG_peak_1207	chr8:4368146-4368995	ENSMUSG00000023235	Ccl25	ENSMUST00000024004	18979.5
BEG_peak_1208	chr8:6495401-6496089
BEG_peak_1209	chr8:8334164-8335091
BEG_peak_1210	chr8:8658642-8659438	ENSMUSG00000001300	Efnb2	ENSMUST00000001319	1820.5
BEG_peak_1211	chr8:9086010-9086643
BEG_peak_1212	chr8:10006158-10007128	ENSMUSG00000031497	Tnfsf13b	ENSMUST00000033892	-227.5
BEG_peak_1213	chr8:10945790-10946827	ENSMUSG00000038917	3930402G23Rik	ENSMUST00000040608	-17972.5
BEG_peak_1214	chr8:11056433-11057299	ENSMUSG00000085270	9530052E02Rik	ENSMUST00000127829	7254.5
BEG_peak_1215	chr8:11907314-11909006
BEG_peak_1216	chr8:12931076-12932256	ENSMUSG00000031442	Mcf2l	ENSMUST00000098927	5063.5
BEG_peak_1217	chr8:13604043-13604820	ENSMUSG00000031453	Rasa3	ENSMUST00000132637	1641.5
BEG_peak_1218	chr8:13698059-13698902	ENSMUSG00000090336	4932443I19Rik	ENSMUST00000166277	-7442.5
BEG_peak_1219	chr8:13928247-13929005	ENSMUSG00000038365	Fbxo25	ENSMUST00000043520	20729.5
BEG_peak_1220	chr8:18035193-18035734
BEG_peak_1221	chr8:18936057-18936787	ENSMUSG00000088420	SNORA70	ENSMUST00000157795	3388.5
BEG_peak_1222	chr8:22597955-22598522	ENSMUSG00000082470	Defa-ps17	ENSMUST00000121849	14477.5
BEG_peak_1223	chr8:23381385-23382080	ENSMUSG00000031481	Tpte	ENSMUST00000033870	-12118.5
BEG_peak_1224	chr8:25908406-25909286	ENSMUSG00000031554	Adam5	ENSMUST00000132180	17104.5
BEG_peak_1225	chr8:26209750-26210782	ENSMUSG00000031557	Plekha2	ENSMUST00000098866	2035.5
BEG_peak_1226	chr8:26711334-26712362	ENSMUSG00000054823	Whsc1l1	ENSMUST00000155861	-348.5
BEG_peak_1227	chr8:28169678-28170598	ENSMUSG00000091154	1700024N20Rik	ENSMUST00000163731	-16538.5
BEG_peak_1228	chr8:29717837-29718524
BEG_peak_1229	chr8:30621641-30622210
BEG_peak_1230	chr8:30702260-30702873
BEG_peak_1231	chr8:32259834-32260635	ENSMUSG00000088252	Snord13	ENSMUST00000157627	289.5
BEG_peak_1232	chr8:32297335-32298243	ENSMUSG00000046152	Fut10	ENSMUST00000161788	3.5
BEG_peak_1233	chr8:35206234-35207466	ENSMUSG00000031513	Leprotl1	ENSMUST00000033910	3290.5
BEG_peak_1234	chr8:35220987-35221842	ENSMUSG00000031532	Tmem66	ENSMUST00000033933	3857.5
BEG_peak_1235	chr8:40077748-40078623	ENSMUSG00000039530	Tusc3	ENSMUST00000169034	9248.5
BEG_peak_1236	chr8:41287817-41288482
BEG_peak_1237	chr8:45885887-45886832
BEG_peak_1238	chr8:46079986-46080714
BEG_peak_1239	chr8:46252109-46252826
BEG_peak_1240	chr8:46406567-46407415	ENSMUSG00000079057	Cyp4v3	ENSMUST00000095328	11613.5
BEG_peak_1241	chr8:46495047-46495877	ENSMUSG00000031639	Tlr3	ENSMUST00000167106	-455.5
BEG_peak_1242	chr8:46495978-46496653	ENSMUSG00000031639	Tlr3	ENSMUST00000167106	-353.5
BEG_peak_1243	chr8:48791733-48792671	ENSMUSG00000038069	Cdkn2aip	ENSMUST00000038738	7072.5
BEG_peak_1244	chr8:48834800-48835644
BEG_peak_1245	chr8:49896651-49897463
BEG_peak_1246	chr8:52985134-52985880
BEG_peak_1247	chr8:58701585-58702414
BEG_peak_1248	chr8:59300117-59300372
BEG_peak_1249	chr8:60596932-60597618
BEG_peak_1250	chr8:62159730-62160411
BEG_peak_1251	chr8:62313047-62313490
BEG_peak_1252	chr8:62682458-62683327
BEG_peak_1253	chr8:63881954-63882772
BEG_peak_1254	chr8:66164331-66165197
BEG_peak_1255	chr8:70605498-70606278	ENSMUSG00000030465	Psd3	ENSMUST00000150169	-19709.5
BEG_peak_1256	chr8:71552671-71553389	ENSMUSG00000089995	Gm15716	ENSMUST00000162457	-15834.5
BEG_peak_1257	chr8:71654133-71655001	ENSMUSG00000036306	Lzts1	ENSMUST00000037049	10349.5
BEG_peak_1258	chr8:71672725-71673740	ENSMUSG00000036306	Lzts1	ENSMUST00000037049	-8330.5
BEG_peak_1259	chr8:72607033-72608205	ENSMUSG00000007594	Hapln4	ENSMUST00000007738	154.5
BEG_peak_1260	chr8:72717117-72717927	ENSMUSG00000002346	Slc25a42	ENSMUST00000167307	609.5
BEG_peak_1261	chr8:74224508-74226172	ENSMUSG00000031803	B3gnt3	ENSMUST00000034260	563.5
BEG_peak_1262	chr8:75685160-75686065	ENSMUSG00000089447	SNORA50	ENSMUST00000158822	13531.5
BEG_peak_1263	chr8:75785370-75785756
BEG_peak_1264	chr8:76838781-76839761
BEG_peak_1265	chr8:77008938-77009661
BEG_peak_1266	chr8:77463647-77464668
BEG_peak_1267	chr8:79422459-79423658	ENSMUSG00000031618	Nr3c2	ENSMUST00000143284	-277.5
BEG_peak_1268	chr8:80294338-80295224	ENSMUSG00000086451	4933431K23Rik	ENSMUST00000133139	6542.5
BEG_peak_1269	chr8:80324020-80324819	ENSMUSG00000087761	U6	ENSMUST00000157136	-7028.5
BEG_peak_1270	chr8:81629564-81630221	ENSMUSG00000071064	Zfp827	ENSMUST00000148713	-12406.5
BEG_peak_1271	chr8:81894224-81895187
BEG_peak_1272	chr8:84796502-84796931
BEG_peak_1273	chr8:84875254-84876015
BEG_peak_1274	chr8:85856024-85857130	ENSMUSG00000035151	Elmod2	ENSMUST00000053902	-252.5
BEG_peak_1275	chr8:86192324-86193392	ENSMUSG00000019464	Ptger1	ENSMUST00000019608	2154.5
BEG_peak_1276	chr8:88024101-88025098	ENSMUSG00000031700	Gpt2	ENSMUST00000143659	8060.5
BEG_peak_1277	chr8:88743888-88744555	ENSMUSG00000088192	SNORA17	ENSMUST00000157567	-13512.5
BEG_peak_1278	chr8:89391392-89392114	ENSMUSG00000031652	N4bp1	ENSMUST00000080846	-6614.5
BEG_peak_1279	chr8:89457498-89458512
BEG_peak_1280	chr8:91220277-91221360	ENSMUSG00000036712	Cyld	ENSMUST00000109622	-181.5
BEG_peak_1281	chr8:93400704-93401871
BEG_peak_1282	chr8:93530728-93531690
BEG_peak_1283	chr8:94495356-94496133
BEG_peak_1284	chr8:95833018-95834355
BEG_peak_1285	chr8:96207457-96208391
BEG_peak_1286	chr8:96220083-96221156
BEG_peak_1287	chr8:96957693-96958672	ENSMUSG00000074153	9330175E14Rik	ENSMUST00000057009	-110.5
BEG_peak_1288	chr8:97184288-97185213	ENSMUSG00000031776	Arl2bp	ENSMUST00000034228	-5812.5
BEG_peak_1289	chr8:97259064-97260337	ENSMUSG00000031779	Ccl22	ENSMUST00000034231	-9734.5
BEG_peak_1290	chr8:98325918-98326843	ENSMUSG00000074136	4930513N10Rik	ENSMUST00000145562	-4347.5
BEG_peak_1291	chr8:100244364-100245086
BEG_peak_1292	chr8:101597381-101598047	ENSMUSG00000065819	U6	ENSMUST00000083885	1320.5
BEG_peak_1293	chr8:104563559-104564269
BEG_peak_1294	chr8:106560195-106561127
BEG_peak_1295	chr8:107058940-107060022	ENSMUSG00000031883	Car7	ENSMUST00000159416	954.5
BEG_peak_1296	chr8:107094543-107095666	ENSMUSG00000048371	Pdp2	ENSMUST00000059588	-20222.5
BEG_peak_1297	chr8:108461350-108462597	ENSMUSG00000031897	Psmb10	ENSMUST00000034369	268.5
BEG_peak_1298	chr8:109087371-109088233	ENSMUSG00000060019	Gm10073	ENSMUST00000073722	9577.5
BEG_peak_1299	chr8:109389973-109390670	ENSMUSG00000031910	Has3	ENSMUST00000034385	-3825.5
BEG_peak_1300	chr8:109653062-109653825	ENSMUSG00000040399	C630050I24Rik	ENSMUST00000046116	10430.5
BEG_peak_1301	chr8:110077456-110078227	ENSMUSG00000065439	Mir140	ENSMUST00000083505	2732.5
BEG_peak_1302	chr8:111410316-111411371
BEG_peak_1303	chr8:111654468-111655157
BEG_peak_1304	chr8:111798481-111799396	ENSMUSG00000057387	4922502B01Rik	ENSMUST00000079189	-23324.5
BEG_peak_1305	chr8:112302227-112303907	ENSMUSG00000031731	Ap1g1	ENSMUST00000034171	605.5
BEG_peak_1306	chr8:112670473-112671288	ENSMUSG00000003657	Calb2	ENSMUST00000003754	21232.5
BEG_peak_1307	chr8:113776767-113777933	ENSMUSG00000003316	Glg1	ENSMUST00000164283	5785.5
BEG_peak_1308	chr8:113861699-113862900	ENSMUSG00000012519	Mlkl	ENSMUST00000120432	-315.5
BEG_peak_1309	chr8:114045412-114046490	ENSMUSG00000031959	Wdr59	ENSMUST00000034437	-10.5
BEG_peak_1310	chr8:117444988-117445865
BEG_peak_1311	chr8:118877557-118878316
BEG_peak_1312	chr8:119207181-119208101
BEG_peak_1313	chr8:121541904-121542502
BEG_peak_1314	chr8:121960535-121961793	ENSMUSG00000074063	Osgin1	ENSMUST00000152420	-52.5
BEG_peak_1315	chr8:122118031-122119055	ENSMUSG00000031832	Taf1c	ENSMUST00000131652	5163.5
BEG_peak_1316	chr8:122151263-122152093	ENSMUSG00000045246	Kcng4	ENSMUST00000164382	7656.5
BEG_peak_1317	chr8:122310694-122311487	ENSMUSG00000034105	4632415K11Rik	ENSMUST00000049156	-8818.5
BEG_peak_1318	chr8:123011293-123012214	ENSMUSG00000031822	Gse1	ENSMUST00000034279	-947.5
BEG_peak_1319	chr8:123275780-123276686	ENSMUSG00000041515	Irf8	ENSMUST00000160594	135.5
BEG_peak_1320	chr8:123319481-123320511
BEG_peak_1321	chr8:124070961-124071844	ENSMUSG00000052934	Fbxo31	ENSMUST00000059018	3387.5
BEG_peak_1322	chr8:124284990-124285822	ENSMUSG00000025318	Jph3	ENSMUST00000172209	7946.5
BEG_peak_1323	chr8:124419124-124420010	ENSMUSG00000040010	Slc7a5	ENSMUST00000168262	12014.5
BEG_peak_1324	chr8:124447476-124448390	ENSMUSG00000025317	Car5a	ENSMUST00000151462	3401.5
BEG_peak_1325	chr8:124495402-124496082	ENSMUSG00000091952	Gm17709	ENSMUST00000174536	1991.5
BEG_peak_1326	chr8:124829910-124830853	ENSMUSG00000049577	Zfpm1	ENSMUST00000176883	-825.5
BEG_peak_1327	chr8:126318555-126319354	ENSMUSG00000019478	Rab4a	ENSMUST00000118535	-11043.5
BEG_peak_1328	chr8:127985262-127986066
BEG_peak_1329	chr8:129097632-129098267	ENSMUSG00000085964	Gm16983	ENSMUST00000125219	7056.5
BEG_peak_1330	chr8:129190284-129191151
BEG_peak_1331	chr8:129244230-129245228
BEG_peak_1332	chr8:130244281-130245205
BEG_peak_1333	chr9:3403585-3404534	ENSMUSG00000025898	Cwf19l2	ENSMUST00000027027	-59.5
BEG_peak_1334	chr9:4130862-4131630
BEG_peak_1335	chr9:6648196-6649021
BEG_peak_1336	chr9:6655993-6656868
BEG_peak_1337	chr9:8327463-8328317
BEG_peak_1338	chr9:9238012-9238794	ENSMUSG00000050730	Arhgap42	ENSMUST00000093893	615.5
BEG_peak_1339	chr9:14110953-14111876
BEG_peak_1340	chr9:14612239-14613342	ENSMUSG00000031928	Mre11a	ENSMUST00000136568	11224.5
BEG_peak_1341	chr9:14899404-14900308	ENSMUSG00000031936	Hephl1	ENSMUST00000159985	16725.5
BEG_peak_1342	chr9:15329714-15330514	ENSMUSG00000058173	BC017612	ENSMUST00000045620	20153.5
BEG_peak_1343	chr9:15334599-15335550
BEG_peak_1344	chr9:16658798-16659539
BEG_peak_1345	chr9:22017683-22018657	ENSMUSG00000090925	1810064F22Rik	ENSMUST00000167359	-5199.5
BEG_peak_1346	chr9:22864150-22865229
BEG_peak_1347	chr9:23848666-23849186
BEG_peak_1348	chr9:24927483-24928390	ENSMUSG00000066809	Gm10180	ENSMUST00000086236	-22008.5
BEG_peak_1349	chr9:25044411-25044905	ENSMUSG00000001833	37864	ENSMUST00000165594	-11634.5
BEG_peak_1350	chr9:26196776-26197209
BEG_peak_1351	chr9:26691119-26691996	ENSMUSG00000031966	Glb1l3	ENSMUST00000034448	-23137.5
BEG_peak_1352	chr9:26947019-26947915	ENSMUSG00000031990	Jam3	ENSMUST00000034472	15494.5
BEG_peak_1353	chr9:30349606-30350909
BEG_peak_1354	chr9:31161309-31162220
BEG_peak_1355	chr9:34970517-34971489	ENSMUSG00000032040	Dcps	ENSMUST00000155139	12520.5
BEG_peak_1356	chr9:36574341-36575371	ENSMUSG00000032116	Stt3a	ENSMUST00000133060	238.5
BEG_peak_1357	chr9:38525377-38526482	ENSMUSG00000023186	Vwa5a	ENSMUST00000118144	23.5
BEG_peak_1358	chr9:39961207-39962097	ENSMUSG00000040541	Tmem225	ENSMUST00000046333	5964.5
BEG_peak_1359	chr9:40003318-40004111	ENSMUSG00000025602	Zfp202	ENSMUST00000168832	3852.5
BEG_peak_1360	chr9:40128741-40129470	ENSMUSG00000087047	1700110K17Rik	ENSMUST00000140807	-1785.5
BEG_peak_1361	chr9:40198556-40199361	ENSMUSG00000040111	Gramd1b	ENSMUST00000118159	791.5
BEG_peak_1362	chr9:40247198-40248141	ENSMUSG00000040111	Gramd1b	ENSMUST00000165104	15559.5
BEG_peak_1363	chr9:41283264-41283985	ENSMUSG00000087130	D230004N17Rik	ENSMUST00000152278	716.5
BEG_peak_1364	chr9:41962518-41963407
BEG_peak_1365	chr9:42808271-42809278
BEG_peak_1366	chr9:43571498-43572078	ENSMUSG00000032012	Pvrl1	ENSMUST00000034510	19136.5
BEG_peak_1367	chr9:44286682-44287787	ENSMUSG00000060380	C030014I23Rik	ENSMUST00000136322	366.5
BEG_peak_1368	chr9:44290533-44291723	ENSMUSG00000060380	C030014I23Rik	ENSMUST00000136322	4320.5
BEG_peak_1369	chr9:44294212-44295118	ENSMUSG00000060380	C030014I23Rik	ENSMUST00000136322	7762.5
BEG_peak_1370	chr9:44718805-44719610	ENSMUSG00000038717	Atp5l	ENSMUST00000043675	9662.5
BEG_peak_1371	chr9:47442538-47443475
BEG_peak_1372	chr9:48944237-48944940
BEG_peak_1373	chr9:50677252-50678270	ENSMUSG00000032058	Ppp2r1b	ENSMUST00000176055	-413.5
BEG_peak_1374	chr9:51038737-51039628	ENSMUSG00000032053	Pou2af1	ENSMUST00000034554	17409.5
BEG_peak_1375	chr9:53184793-53185733	ENSMUSG00000034487	Kdelc2	ENSMUST00000037853	-6909.5
BEG_peak_1376	chr9:53916693-53917712	ENSMUSG00000074345	Tnfaip8l3	ENSMUST00000098760	-1016.5
BEG_peak_1377	chr9:54139027-54139817	ENSMUSG00000046167	Gldn	ENSMUST00000056740	5028.5
BEG_peak_1378	chr9:54797943-54799036	ENSMUSG00000032301	Psma4	ENSMUST00000034848	-190.5
BEG_peak_1379	chr9:54891014-54891715	ENSMUSG00000035200	Chrnb4	ENSMUST00000034854	5080.5
BEG_peak_1380	chr9:55945379-55946405	ENSMUSG00000032322	Pstpip1	ENSMUST00000147360	8109.5
BEG_peak_1381	chr9:57408136-57409309	ENSMUSG00000040188	Scamp2	ENSMUST00000045791	-85.5
BEG_peak_1382	chr9:58458208-58459242	ENSMUSG00000032336	Nptn	ENSMUST00000176916	-18190.5
BEG_peak_1383	chr9:58803192-58804014
BEG_peak_1384	chr9:58991267-58992330	ENSMUSG00000066592	Gm7589	ENSMUST00000085631	2297.5
BEG_peak_1385	chr9:59036808-59037693
BEG_peak_1386	chr9:59046786-59047647
BEG_peak_1387	chr9:60157658-60158711
BEG_peak_1388	chr9:62091884-62092829	ENSMUSG00000088986	AC113291.1	ENSMUST00000158361	-1676.5
BEG_peak_1389	chr9:62162188-62163159
BEG_peak_1390	chr9:62456017-62456854
BEG_peak_1391	chr9:62807377-62808232	ENSMUSG00000032405	Pias1	ENSMUST00000116566	-6971.5
BEG_peak_1392	chr9:63573558-63574550	ENSMUSG00000032402	Smad3	ENSMUST00000154323	-14258.5
BEG_peak_1393	chr9:64552015-64552883	ENSMUSG00000036466	Megf11	ENSMUST00000153934	10904.5
BEG_peak_1394	chr9:65308463-65309441	ENSMUSG00000032388	Spg21	ENSMUST00000034955	216.5
BEG_peak_1395	chr9:65312738-65313680	ENSMUSG00000032388	Spg21	ENSMUST00000034955	4487.5
BEG_peak_1396	chr9:65572862-65573655	ENSMUSG00000040524	Zfp609	ENSMUST00000159878	-24262.5
BEG_peak_1397	chr9:65664439-65665368	ENSMUSG00000040524	Zfp609	ENSMUST00000159109	10511.5
BEG_peak_1398	chr9:66047237-66048074	ENSMUSG00000032380	Dapk2	ENSMUST00000132987	-20868.5
BEG_peak_1399	chr9:66894928-66895733	ENSMUSG00000032366	Tpm1	ENSMUST00000129466	1504.5
BEG_peak_1400	chr9:67828283-67828905	ENSMUSG00000035284	Vps13c	ENSMUST00000170735	5089.5
BEG_peak_1401	chr9:69885431-69886223	ENSMUSG00000032226	Gcnt3	ENSMUST00000034751	108.5
BEG_peak_1402	chr9:70077521-70078148	ENSMUSG00000032220	Myo1e	ENSMUST00000034745	22763.5
BEG_peak_1403	chr9:70227601-70228465	ENSMUSG00000032220	Myo1e	ENSMUST00000167779	20907.5
BEG_peak_1404	chr9:71426800-71427691	ENSMUSG00000041361	Myzap	ENSMUST00000171977	504.5
BEG_peak_1405	chr9:71980424-71981793	ENSMUSG00000084619	U6	ENSMUST00000122670	-11584.5
BEG_peak_1406	chr9:72230582-72231473
BEG_peak_1407	chr9:72296933-72297900	ENSMUSG00000032221	Mns1	ENSMUST00000034746	11021.5
BEG_peak_1408	chr9:72382533-72383342	ENSMUSG00000037674	Rfx7	ENSMUST00000163401	2374.5
BEG_peak_1409	chr9:72487793-72488747	ENSMUSG00000064735	U6	ENSMUST00000082801	6986.5
BEG_peak_1410	chr9:73257228-73258022
BEG_peak_1411	chr9:73888921-73889389	ENSMUSG00000064744	n-R5s86	ENSMUST00000082810	-18019.5
BEG_peak_1412	chr9:75411299-75411986	ENSMUSG00000058587	Tmod3	ENSMUST00000072232	-4129.5
BEG_peak_1413	chr9:76534666-76535469
BEG_peak_1414	chr9:77654026-77655098
BEG_peak_1415	chr9:78064876-78065923	ENSMUSG00000074183	Gsta1	ENSMUST00000098537	-13201.5
BEG_peak_1416	chr9:79293413-79294031
BEG_peak_1417	chr9:80057621-80058555	ENSMUSG00000033577	Myo6	ENSMUST00000113266	-7356.5
BEG_peak_1418	chr9:80813852-80814434
BEG_peak_1419	chr9:81931456-81932201
BEG_peak_1420	chr9:82363811-82364496	ENSMUSG00000088760	U6	ENSMUST00000158135	-7002.5
BEG_peak_1421	chr9:84022833-84023645	ENSMUSG00000032263	Bckdhb	ENSMUST00000113206	8819.5
BEG_peak_1422	chr9:84820691-84821499
BEG_peak_1423	chr9:84863799-84864613
BEG_peak_1424	chr9:85250924-85251583
BEG_peak_1425	chr9:86577473-86578227	ENSMUSG00000032418	Me1	ENSMUST00000167714	3415.5
BEG_peak_1426	chr9:87383233-87384000
BEG_peak_1427	chr9:88083967-88084215
BEG_peak_1428	chr9:88292925-88293742	ENSMUSG00000032422	Snx14	ENSMUST00000140439	152.5
BEG_peak_1429	chr9:92160319-92161491	ENSMUSG00000032372	Plscr2	ENSMUST00000034932	-9556.5
BEG_peak_1430	chr9:92326062-92327703
BEG_peak_1431	chr9:99143030-99144208	ENSMUSG00000056267	Cep70	ENSMUST00000093795	-322.5
BEG_peak_1432	chr9:99373094-99373783	ENSMUSG00000046242	1600029I14Rik	ENSMUST00000056103	2651.5
BEG_peak_1433	chr9:100820658-100821371
BEG_peak_1434	chr9:101001609-101002403	ENSMUSG00000066415	Msl2	ENSMUST00000085177	23553.5
BEG_peak_1435	chr9:101216068-101216778
BEG_peak_1436	chr9:102183147-102183928
BEG_peak_1437	chr9:102890694-102891571	ENSMUSG00000084539	7SK	ENSMUST00000122590	-3136.5
BEG_peak_1438	chr9:104485941-104486638	ENSMUSG00000032564	Cpne4	ENSMUST00000077190	14225.5
BEG_peak_1439	chr9:106331324-106332434	ENSMUSG00000048758	Rpl29	ENSMUST00000059802	-17.5
BEG_peak_1440	chr9:106378034-106378903	ENSMUSG00000023249	Parp3	ENSMUST00000145396	14.5
BEG_peak_1441	chr9:107469999-107471428	ENSMUSG00000053666	Gm9917	ENSMUST00000169511	14.5
BEG_peak_1442	chr9:108177204-108177972	ENSMUSG00000039952	Dag1	ENSMUST00000080435	-11367.5
BEG_peak_1443	chr9:108409615-108410743	ENSMUSG00000032604	Qars	ENSMUST00000006838	-192.5
BEG_peak_1444	chr9:108712009-108712819	ENSMUSG00000032598	Nckipsd	ENSMUST00000035218	1626.5
BEG_peak_1445	chr9:108956893-108957815	ENSMUSG00000025647	Shisa5	ENSMUST00000154184	5.5
BEG_peak_1446	chr9:110428087-110428929	ENSMUSG00000044791	Setd2	ENSMUST00000035068	-6623.5
BEG_peak_1447	chr9:110555217-110556748	ENSMUSG00000056724	Nbeal2	ENSMUST00000171607	884.5
BEG_peak_1448	chr9:110559848-110560663	ENSMUSG00000019659	Ccdc12	ENSMUST00000019803	1280.5
BEG_peak_1449	chr9:110603142-110604053
BEG_peak_1450	chr9:110949540-110950402	ENSMUSG00000043953	Ccrl2	ENSMUST00000111888	9798.5
BEG_peak_1451	chr9:113173990-113174676
BEG_peak_1452	chr9:113328581-113329495	ENSMUSG00000087817	7SK	ENSMUST00000157192	16460.5
BEG_peak_1453	chr9:113661962-113662567	ENSMUSG00000033392	Clasp2	ENSMUST00000035088	11624.5
BEG_peak_1454	chr9:113872536-113873365
BEG_peak_1455	chr9:114529966-114530773	ENSMUSG00000056167	Cnot10	ENSMUST00000070117	18804.5
BEG_peak_1456	chr9:115908153-115909169	ENSMUSG00000087469	Gm16142	ENSMUST00000130584	2216.5
BEG_peak_1457	chr9:116404348-116405638
BEG_peak_1458	chr9:118387480-118388913	ENSMUSG00000032446	Eomes	ENSMUST00000150633	238.5
BEG_peak_1459	chr9:120675853-120676744	ENSMUSG00000064397	7SK	ENSMUST00000082463	24636.5
BEG_peak_1460	chr9:121365683-121366499
BEG_peak_1461	chr9:121786256-121787481	ENSMUSG00000038412	Higd1a	ENSMUST00000060251	-19849.5
BEG_peak_1462	chr9:123418011-123419144	ENSMUSG00000025240	Sacm1l	ENSMUST00000026270	-20373.5
BEG_peak_1463	chr10:5432955-5433656	ENSMUSG00000019768	Esr1	ENSMUST00000127934	-9761.5
BEG_peak_1464	chr10:5734260-5735277	ENSMUSG00000019768	Esr1	ENSMUST00000105590	-193.5
BEG_peak_1465	chr10:6267316-6268256
BEG_peak_1466	chr10:6520303-6521172
BEG_peak_1467	chr10:6764421-6765156
BEG_peak_1468	chr10:7875694-7876587
BEG_peak_1469	chr10:7988586-7989187
BEG_peak_1470	chr10:9798961-9799549	ENSMUSG00000065876	U1	ENSMUST00000083942	-21362.5
BEG_peak_1471	chr10:11794785-11795231
BEG_peak_1472	chr10:12716690-12717500	ENSMUSG00000078348	Sf3b5	ENSMUST00000105139	-11193.5
BEG_peak_1473	chr10:13767067-13767981
BEG_peak_1474	chr10:14365693-14366403	ENSMUSG00000085572	Gm16234	ENSMUST00000124976	-17996.5
BEG_peak_1475	chr10:15799096-15799929
BEG_peak_1476	chr10:16664600-16665276
BEG_peak_1477	chr10:17366137-17367014
BEG_peak_1478	chr10:18787933-18788796
BEG_peak_1479	chr10:18887291-18888310
BEG_peak_1480	chr10:19079907-19081000	ENSMUSG00000045591	Olig3	ENSMUST00000053225	4070.5
BEG_peak_1481	chr10:20908288-20909411
BEG_peak_1482	chr10:21559489-21560492	ENSMUSG00000085422	Gm6846	ENSMUST00000128552	4687.5
BEG_peak_1483	chr10:21868238-21870042	ENSMUSG00000055657	E030030I06Rik	ENSMUST00000069372	-108.5
BEG_peak_1484	chr10:21983720-21984337	ENSMUSG00000075297	H60b	ENSMUST00000131558	-9219.5
BEG_peak_1485	chr10:25141110-25141872	ENSMUSG00000019978	Epb4.1l2	ENSMUST00000092645	13332.5
BEG_peak_1486	chr10:25497396-25498012
BEG_peak_1487	chr10:31931796-31932396
BEG_peak_1488	chr10:33652339-33653186	ENSMUSG00000039531	Zufsp	ENSMUST00000048222	18197.5
BEG_peak_1489	chr10:33670591-33671352	ENSMUSG00000039531	Zufsp	ENSMUST00000065640	-44.5
BEG_peak_1490	chr10:34456087-34456876
BEG_peak_1491	chr10:35736888-35737525
BEG_peak_1492	chr10:35842760-35843473
BEG_peak_1493	chr10:36983195-36984026
BEG_peak_1494	chr10:40181729-40182674
BEG_peak_1495	chr10:40214289-40215185
BEG_peak_1496	chr10:41486910-41487758	ENSMUSG00000019813	Cep57l1	ENSMUST00000019951	-21545.5
BEG_peak_1497	chr10:41520194-41521032	ENSMUSG00000019813	Cep57l1	ENSMUST00000105505	8810.5
BEG_peak_1498	chr10:42677673-42678513	ENSMUSG00000044770	Scml4	ENSMUST00000127675	18389.5
BEG_peak_1499	chr10:43032284-43033260	ENSMUSG00000089673	Gm16546	ENSMUST00000159442	-6445.5
BEG_peak_1500	chr10:43723175-43724207	ENSMUSG00000075162	Gm10812	ENSMUST00000099864	-263.5
BEG_peak_1501	chr10:44248782-44250201	ENSMUSG00000038151	Prdm1	ENSMUST00000167340	-1115.5
BEG_peak_1502	chr10:45145311-45146176
BEG_peak_1503	chr10:45370749-45371648	ENSMUSG00000038822	Hace1	ENSMUST00000150511	-20146.5
BEG_peak_1504	chr10:48141913-48142471	ENSMUSG00000088280	SNORA25	ENSMUST00000157655	-15549.5
BEG_peak_1505	chr10:49829417-49829962
BEG_peak_1506	chr10:52995997-52996750
BEG_peak_1507	chr10:53299852-53300745	ENSMUSG00000058298	Mcm9	ENSMUST00000166029	12684.5
BEG_peak_1508	chr10:53615589-53616086
BEG_peak_1509	chr10:53772100-53772913	ENSMUSG00000003746	Man1a	ENSMUST00000105470	23047.5
BEG_peak_1510	chr10:53868254-53868807
BEG_peak_1511	chr10:58026377-58027170
BEG_peak_1512	chr10:58615108-58615997
BEG_peak_1513	chr10:59091844-59092914	ENSMUSG00000009647	Ccdc109a	ENSMUST00000020312	-12949.5
BEG_peak_1514	chr10:61301174-61302070	ENSMUSG00000058806	Col13a1	ENSMUST00000153120	12614.5
BEG_peak_1515	chr10:61783084-61784181	ENSMUSG00000037012	Hk1	ENSMUST00000152761	-2548.5
BEG_peak_1516	chr10:62283849-62284704	ENSMUSG00000047146	Tet1	ENSMUST00000173905	-6958.5
BEG_peak_1517	chr10:62681502-62682304	ENSMUSG00000020067	Mypn	ENSMUST00000095580	-15229.5
BEG_peak_1518	chr10:62721239-62722188	ENSMUSG00000045391	1700120B22Rik	ENSMUST00000054837	-14780.5
BEG_peak_1519	chr10:62856818-62857718	ENSMUSG00000036764	Dnajc12	ENSMUST00000136832	7928.5
BEG_peak_1520	chr10:62980113-62980796	ENSMUSG00000060843	Ctnna3	ENSMUST00000075099	13562.5
BEG_peak_1521	chr10:67818630-67819287
BEG_peak_1522	chr10:69334740-69335748
BEG_peak_1523	chr10:69558301-69559099	ENSMUSG00000048701	Ccdc6	ENSMUST00000147545	-1104.5
BEG_peak_1524	chr10:71155957-71156892	ENSMUSG00000044690	Gm4798	ENSMUST00000062640	-10940.5
BEG_peak_1525	chr10:74979985-74981247	ENSMUSG00000033416	1110038D17Rik	ENSMUST00000118936	16.5
BEG_peak_1526	chr10:75588893-75590010	ENSMUSG00000020226	Slc5a4b	ENSMUST00000120757	-15792.5
BEG_peak_1527	chr10:76825561-76826523	ENSMUSG00000020262	Adarb1	ENSMUST00000155117	6957.5
BEG_peak_1528	chr10:77494473-77495356	ENSMUSG00000000731	Aire	ENSMUST00000143548	6079.5
BEG_peak_1529	chr10:77531103-77532295	ENSMUSG00000000732	Icosl	ENSMUST00000105393	-495.5
BEG_peak_1530	chr10:77920142-77921136	ENSMUSG00000032788	Pdxk	ENSMUST00000105385	6946.5
BEG_peak_1531	chr10:78879544-78880523
BEG_peak_1532	chr10:78995690-78997032	ENSMUSG00000052151	Ppap2c	ENSMUST00000063879	-61.5
BEG_peak_1533	chr10:79286832-79287863	ENSMUSG00000035852	9130017N09Rik	ENSMUST00000046833	1938.5
BEG_peak_1534	chr10:79561057-79562010	ENSMUSG00000035673	Sbno2	ENSMUST00000042771	3892.5
BEG_peak_1535	chr10:80398616-80399283	ENSMUSG00000015312	Gadd45b	ENSMUST00000015456	6084.5
BEG_peak_1536	chr10:80411132-80412118	ENSMUSG00000083808	Gm3828	ENSMUST00000121817	5841.5
BEG_peak_1537	chr10:80959018-80959957	ENSMUSG00000020238	Ncln	ENSMUST00000020463	-413.5
BEG_peak_1538	chr10:81001146-81002064	ENSMUSG00000034781	Gna11	ENSMUST00000134354	-3756.5
BEG_peak_1539	chr10:81808385-81809219
BEG_peak_1540	chr10:81977494-81978225
BEG_peak_1541	chr10:82338656-82339526	ENSMUSG00000020250	Txnrd1	ENSMUST00000167785	16041.5
BEG_peak_1542	chr10:85264713-85265309	ENSMUSG00000090676	Gm6721	ENSMUST00000169271	-5621.5
BEG_peak_1543	chr10:85536658-85537615	ENSMUSG00000059602	Syn3	ENSMUST00000143319	-7516.5
BEG_peak_1544	chr10:85961278-85962230	ENSMUSG00000059602	Syn3	ENSMUST00000139197	-81.5
BEG_peak_1545	chr10:88996041-88996873	ENSMUSG00000047638	Nr1h4	ENSMUST00000105297	-212.5
BEG_peak_1546	chr10:90645895-90646855	ENSMUSG00000019961	Tmpo	ENSMUST00000099357	-11580.5
BEG_peak_1547	chr10:93569765-93570602
BEG_peak_1548	chr10:94014569-94015543	ENSMUSG00000020023	Tmcc3	ENSMUST00000117460	1423.5
BEG_peak_1549	chr10:94038483-94039329	ENSMUSG00000020023	Tmcc3	ENSMUST00000117929	-104.5
BEG_peak_1550	chr10:94100175-94101042
BEG_peak_1551	chr10:94291768-94292723	ENSMUSG00000088608	5S_rRNA	ENSMUST00000157983	-7872.5
BEG_peak_1552	chr10:95433237-95434117	ENSMUSG00000036499	Eea1	ENSMUST00000105288	-2620.5
BEG_peak_1553	chr10:98064832-98065519
BEG_peak_1554	chr10:99002054-99003138
BEG_peak_1555	chr10:99129588-99130662
BEG_peak_1556	chr10:99443403-99444288
BEG_peak_1557	chr10:99661306-99662078
BEG_peak_1558	chr10:104296309-104296943	ENSMUSG00000089019	U6	ENSMUST00000158394	5848.5
BEG_peak_1559	chr10:105523195-105523842
BEG_peak_1560	chr10:107235962-107236933
BEG_peak_1561	chr10:107501693-107502428
BEG_peak_1562	chr10:108574158-108574786
BEG_peak_1563	chr10:110607828-110608725	ENSMUSG00000020189	Osbpl8	ENSMUST00000095310	6432.5
BEG_peak_1564	chr10:110859328-110860174
BEG_peak_1565	chr10:111289047-111290227
BEG_peak_1566	chr10:113493169-113493728
BEG_peak_1567	chr10:115066937-115067637
BEG_peak_1568	chr10:115977143-115978044	ENSMUSG00000020166	Cnot2	ENSMUST00000164088	8606.5
BEG_peak_1569	chr10:116256123-116256891
BEG_peak_1570	chr10:116333141-116334216	ENSMUSG00000034057	Gm239	ENSMUST00000048229	331.5
BEG_peak_1571	chr10:118440560-118441719
BEG_peak_1572	chr10:119451898-119452880	ENSMUSG00000034813	Grip1	ENSMUST00000081260	22225.5
BEG_peak_1573	chr10:119846627-119848034	ENSMUSG00000090191	9230105E05Rik	ENSMUST00000161291	20652.5
BEG_peak_1574	chr10:120312525-120313424	ENSMUSG00000051236	Msrb3	ENSMUST00000130950	-4742.5
BEG_peak_1575	chr10:120821556-120822392	ENSMUSG00000034707	Gns	ENSMUST00000040344	19824.5
BEG_peak_1576	chr10:121008261-121009213	ENSMUSG00000020115	Tbk1	ENSMUST00000020316	15133.5
BEG_peak_1577	chr10:121022695-121024170	ENSMUSG00000020115	Tbk1	ENSMUST00000020316	647.5
BEG_peak_1578	chr10:122347677-122348485	ENSMUSG00000034613	Ppm1h	ENSMUST00000162969	15613.5
BEG_peak_1579	chr10:122349664-122350386	ENSMUSG00000034613	Ppm1h	ENSMUST00000162969	17481.5
BEG_peak_1580	chr10:125400867-125402057	ENSMUSG00000020105	Lrig3	ENSMUST00000074807	-1791.5
BEG_peak_1581	chr10:126518835-126519977	ENSMUSG00000025422	Agap2	ENSMUST00000105254	3446.5
BEG_peak_1582	chr10:127058777-127059824	ENSMUSG00000040249	Lrp1	ENSMUST00000125480	-1155.5
BEG_peak_1583	chr10:127079306-127080692	ENSMUSG00000002147	Stat6	ENSMUST00000092074	-53.5
BEG_peak_1584	chr10:128023841-128024530	ENSMUSG00000018166	Erbb3	ENSMUST00000082059	2448.5
BEG_peak_1585	chr10:128358072-128359025	ENSMUSG00000025350	Rdh5	ENSMUST00000135161	1400.5
BEG_peak_1586	chr10:128780550-128781075	ENSMUSG00000057151	Olfr782	ENSMUST00000077024	-6735.5
BEG_peak_1587	chr10:129030601-129031232	ENSMUSG00000076964	AC132266.1	ENSMUST00000103776	-10898.5
BEG_peak_1588	chr11:3230790-3231655	ENSMUSG00000053263	Gm12592	ENSMUST00000155332	-43.5
BEG_peak_1589	chr11:4165581-4167720	ENSMUSG00000034394	Lif	ENSMUST00000154927	-403.5
BEG_peak_1590	chr11:4188993-4189739	ENSMUSG00000085512	Gm11958	ENSMUST00000127224	3947.5
BEG_peak_1591	chr11:4561247-4562037	ENSMUSG00000020412	Ascc2	ENSMUST00000163518	21198.5
BEG_peak_1592	chr11:4905219-4906120	ENSMUSG00000009090	Ap1b1	ENSMUST00000144426	-3785.5
BEG_peak_1593	chr11:5120533-5121325	ENSMUSG00000020393	Kremen1	ENSMUST00000072714	-3993.5
BEG_peak_1594	chr11:5455302-5456165	ENSMUSG00000077304	SNORA17	ENSMUST00000104116	4972.5
BEG_peak_1595	chr11:8528434-8529312
BEG_peak_1596	chr11:10632861-10633576
BEG_peak_1597	chr11:18095899-18096326	ENSMUSG00000080826	Gm12019	ENSMUST00000121258	10752.5
BEG_peak_1598	chr11:18291399-18292044
BEG_peak_1599	chr11:20958019-20959097
BEG_peak_1600	chr11:23980379-23981445	ENSMUSG00000000861	Bcl11a	ENSMUST00000118955	303.5
BEG_peak_1601	chr11:24029253-24030136	ENSMUSG00000000861	Bcl11a	ENSMUST00000127494	-12740.5
BEG_peak_1602	chr11:24030843-24031605	ENSMUSG00000000861	Bcl11a	ENSMUST00000127494	-11118.5
BEG_peak_1603	chr11:24240446-24241398
BEG_peak_1604	chr11:25460523-25461020
BEG_peak_1605	chr11:25762688-25763475
BEG_peak_1606	chr11:31742957-31743746	ENSMUSG00000086335	Gm12107	ENSMUST00000132857	10610.5
BEG_peak_1607	chr11:31795673-31796618	ENSMUSG00000020300	Cpeb4	ENSMUST00000163611	-20790.5
BEG_peak_1608	chr11:32504913-32505923	ENSMUSG00000020272	Stk10	ENSMUST00000143397	16857.5
BEG_peak_1609	chr11:32632167-32633077	ENSMUSG00000073057	Gm10462	ENSMUST00000101381	6768.5
BEG_peak_1610	chr11:33676241-33677094
BEG_peak_1611	chr11:35647259-35648314	ENSMUSG00000018848	Rars	ENSMUST00000137815	324.5
BEG_peak_1612	chr11:40777007-40777476
BEG_peak_1613	chr11:41260840-41261749
BEG_peak_1614	chr11:41372603-41373340
BEG_peak_1615	chr11:44359689-44360455	ENSMUSG00000019189	Rnf145	ENSMUST00000150257	-10349.5
BEG_peak_1616	chr11:44630357-44631120
BEG_peak_1617	chr11:48601164-48601801	ENSMUSG00000020372	Gnb2l1	ENSMUST00000142269	-12321.5
BEG_peak_1618	chr11:49661568-49662377	ENSMUSG00000020366	Mapk9	ENSMUST00000164572	1507.5
BEG_peak_1619	chr11:50026467-50027416	ENSMUSG00000036620	Mgat4b	ENSMUST00000147468	2615.5
BEG_peak_1620	chr11:50177711-50178733	ENSMUSG00000076450	Mir804	ENSMUST00000103251	-6845.5
BEG_peak_1621	chr11:51395916-51396853	ENSMUSG00000020359	Agxt2l2	ENSMUST00000101250	-1875.5
BEG_peak_1622	chr11:51631385-51632516
BEG_peak_1623	chr11:51817250-51818171	ENSMUSG00000020389	Cdkl3	ENSMUST00000109078	7.5
BEG_peak_1624	chr11:51935354-51936100	ENSMUSG00000020349	Ppp2ca	ENSMUST00000142939	3509.5
BEG_peak_1625	chr11:54226245-54226996	ENSMUSG00000084212	Gm12225	ENSMUST00000117995	9021.5
BEG_peak_1626	chr11:54244334-54244935	ENSMUSG00000035992	Fnip1	ENSMUST00000046835	-7009.5
BEG_peak_1627	chr11:54252535-54253471	ENSMUSG00000035992	Fnip1	ENSMUST00000046835	1307.5
BEG_peak_1628	chr11:54742871-54743657	ENSMUSG00000020400	Tnip1	ENSMUST00000132224	-8748.5
BEG_peak_1629	chr11:55228623-55229576	ENSMUSG00000018593	Sparc	ENSMUST00000141530	4355.5
BEG_peak_1630	chr11:55481568-55482131
BEG_peak_1631	chr11:57387101-57388086	ENSMUSG00000086028	Gm12243	ENSMUST00000128521	1591.5
BEG_peak_1632	chr11:58028057-58028891	ENSMUSG00000069874	Irgm2	ENSMUST00000108836	-104.5
BEG_peak_1633	chr11:58431586-58432806	ENSMUSG00000037145	2210407C18Rik	ENSMUST00000108821	-2590.5
BEG_peak_1634	chr11:59715499-59716290	ENSMUSG00000084766	Gm12714	ENSMUST00000143391	3995.5
BEG_peak_1635	chr11:59778813-59779837	ENSMUSG00000049892	Rasd1	ENSMUST00000062405	-853.5
BEG_peak_1636	chr11:59874947-59875735	ENSMUSG00000000301	Pemt	ENSMUST00000148512	-15319.5
BEG_peak_1637	chr11:59916326-59917235	ENSMUSG00000062115	Rai1	ENSMUST00000149770	-1768.5
BEG_peak_1638	chr11:60052342-60053564	ENSMUSG00000000538	Tom1l2	ENSMUST00000153920	-194.5
BEG_peak_1639	chr11:60590253-60591510	ENSMUSG00000002814	Top3a	ENSMUST00000002891	-67.5
BEG_peak_1640	chr11:61044643-61045545	ENSMUSG00000019102	Aldh3a1	ENSMUST00000019246	22823.5
BEG_peak_1641	chr11:61433524-61434431
BEG_peak_1642	chr11:63892610-63893604	ENSMUSG00000087497	2810001G20Rik	ENSMUST00000146333	-36.5
BEG_peak_1643	chr11:65633488-65634513	ENSMUSG00000018347	Zkscan6	ENSMUST00000018491	13240.5
BEG_peak_1644	chr11:66774805-66775612	ENSMUSG00000085683	9130409J20Rik	ENSMUST00000127166	3819.5
BEG_peak_1645	chr11:68404500-68405389	ENSMUSG00000045915	Ccdc42	ENSMUST00000102612	-2634.5
BEG_peak_1646	chr11:68723170-68724019	ENSMUSG00000088910	U6	ENSMUST00000158285	2147.5
BEG_peak_1647	chr11:68872637-68873720	ENSMUSG00000045176	2310047M10Rik	ENSMUST00000051888	-184.5
BEG_peak_1648	chr11:69177521-69178550	ENSMUSG00000018474	Chd3	ENSMUST00000128981	237.5
BEG_peak_1649	chr11:69189431-69190354	ENSMUSG00000018474	Chd3	ENSMUST00000092971	-6997.5
BEG_peak_1650	chr11:69224145-69225084	ENSMUSG00000018476	Kdm6b	ENSMUST00000094077	2643.5
BEG_peak_1651	chr11:69659851-69660825	ENSMUSG00000019461	Plscr3	ENSMUST00000019605	206.5
BEG_peak_1652	chr11:69777731-69778739	ENSMUSG00000018569	Cldn7	ENSMUST00000108597	-133.5
BEG_peak_1653	chr11:71804847-71805643
BEG_peak_1654	chr11:72114604-72115515	ENSMUSG00000040483	Xaf1	ENSMUST00000151440	-12.5
BEG_peak_1655	chr11:73094032-73094826	ENSMUSG00000043029	Trpv3	ENSMUST00000049676	13496.5
BEG_peak_1656	chr11:73137188-73138202	ENSMUSG00000020774	Aspa	ENSMUST00000132774	193.5
BEG_peak_1657	chr11:74037374-74038079	ENSMUSG00000083188	Olfr404-ps1	ENSMUST00000121065	-15259.5
BEG_peak_1658	chr11:74636219-74637215	ENSMUSG00000000282	Mnt	ENSMUST00000000291	-7751.5
BEG_peak_1659	chr11:76835498-76836323	ENSMUSG00000020838	Slc6a4	ENSMUST00000137819	4334.5
BEG_peak_1660	chr11:77176745-77177686	ENSMUSG00000037926	Ssh2	ENSMUST00000108396	15309.5
BEG_peak_1661	chr11:78114655-78115654	ENSMUSG00000002055	Spag5	ENSMUST00000146068	-5.5
BEG_peak_1662	chr11:78700232-78701120
BEG_peak_1663	chr11:78819888-78820633	ENSMUSG00000085941	Gm11201	ENSMUST00000143473	-16864.5
BEG_peak_1664	chr11:79217017-79217876
BEG_peak_1665	chr11:79466462-79467386	ENSMUSG00000017639	Rab11fip4	ENSMUST00000155381	-7136.5
BEG_peak_1666	chr11:79959344-79959923	ENSMUSG00000046909	1110002N22Rik	ENSMUST00000050207	-4065.5
BEG_peak_1667	chr11:80667927-80668880	ENSMUSG00000086703	4930507D10Rik	ENSMUST00000137411	3375.5
BEG_peak_1668	chr11:80687461-80688270	ENSMUSG00000053184	Spaca3	ENSMUST00000065468	12245.5
BEG_peak_1669	chr11:82282335-82283491
BEG_peak_1670	chr11:82459380-82460155	ENSMUSG00000069796	Gm11426	ENSMUST00000125600	12908.5
BEG_peak_1671	chr11:82891548-82892111	ENSMUSG00000072620	Slfn2	ENSMUST00000038038	13132.5
BEG_peak_1672	chr11:83104883-83105450	ENSMUSG00000093483	RP23-381B19.7	ENSMUST00000177150	-95.5
BEG_peak_1673	chr11:83829313-83830088	ENSMUSG00000034940	Synrg	ENSMUST00000132887	-10348.5
BEG_peak_1674	chr11:83977762-83978704	ENSMUSG00000051452	Gm11437	ENSMUST00000050771	2723.5
BEG_peak_1675	chr11:85317536-85318921	ENSMUSG00000059439	Bcas3	ENSMUST00000142596	-4862.5
BEG_peak_1676	chr11:85988074-85989144	ENSMUSG00000080823	Gm11477	ENSMUST00000121382	-10230.5
BEG_peak_1677	chr11:86108801-86109652	ENSMUSG00000034297	Med13	ENSMUST00000140514	-16646.5
BEG_peak_1678	chr11:86204953-86205901	ENSMUSG00000088091	5S_rRNA	ENSMUST00000157466	-16873.5
BEG_peak_1679	chr11:86552214-86553118	ENSMUSG00000047126	Cltc	ENSMUST00000141152	-12696.5
BEG_peak_1680	chr11:86570531-86571871	ENSMUSG00000047126	Cltc	ENSMUST00000103186	-93.5
BEG_peak_1681	chr11:86997389-86998243	ENSMUSG00000018548	Trim37	ENSMUST00000092807	1897.5
BEG_peak_1682	chr11:87322523-87323277
BEG_peak_1683	chr11:87412513-87413455	ENSMUSG00000018401	Mtmr4	ENSMUST00000134216	3821.5
BEG_peak_1684	chr11:88961759-88963080	ENSMUSG00000088798	U6atac	ENSMUST00000158173	-14145.5
BEG_peak_1685	chr11:89011933-89012783	ENSMUSG00000089485	7SK	ENSMUST00000158860	-14287.5
BEG_peak_1686	chr11:90112948-90113637	ENSMUSG00000003948	Mmd	ENSMUST00000166486	2531.5
BEG_peak_1687	chr11:90631460-90632082	ENSMUSG00000088020	SNORA17	ENSMUST00000157395	11945.5
BEG_peak_1688	chr11:90861200-90861872
BEG_peak_1689	chr11:94060279-94061039	ENSMUSG00000037573	Tob1	ENSMUST00000041589	-12186.5
BEG_peak_1690	chr11:94195563-94196229	ENSMUSG00000020864	Ankrd40	ENSMUST00000149867	1085.5
BEG_peak_1691	chr11:95508243-95508994	ENSMUSG00000038845	Phb	ENSMUST00000125172	-19565.5
BEG_peak_1692	chr11:96180931-96181764	ENSMUSG00000065519	Mir10a	ENSMUST00000083585	2795.5
BEG_peak_1693	chr11:96780711-96781773	ENSMUSG00000085307	Gm11525	ENSMUST00000134436	2408.5
BEG_peak_1694	chr11:97003310-97004243	ENSMUSG00000038517	Tbkbp1	ENSMUST00000107615	7204.5
BEG_peak_1695	chr11:97346478-97347423	ENSMUSG00000049807	Arhgap23	ENSMUST00000093940	-5551.5
BEG_peak_1696	chr11:98273028-98274422	ENSMUSG00000062312	Erbb2	ENSMUST00000058295	-118.5
BEG_peak_1697	chr11:98644415-98645100	ENSMUSG00000020889	Nr1d1	ENSMUST00000064941	-7973.5
BEG_peak_1698	chr11:99302474-99303312	ENSMUSG00000035775	Krt20	ENSMUST00000017743	-3304.5
BEG_peak_1699	chr11:99688937-99689572	ENSMUSG00000078257	2300003K06Rik	ENSMUST00000105054	10079.5
BEG_peak_1700	chr11:99753141-99753949	ENSMUSG00000082993	Gm11566	ENSMUST00000118550	-5290.5
BEG_peak_1701	chr11:99995754-99996676	ENSMUSG00000054146	Krt15	ENSMUST00000148502	-547.5
BEG_peak_1702	chr11:100435646-100436913	ENSMUSG00000006782	Cnp	ENSMUST00000103120	-110.5
BEG_peak_1703	chr11:100596474-100597564	ENSMUSG00000019173	Rab5c	ENSMUST00000155500	2538.5
BEG_peak_1704	chr11:100754526-100755592	ENSMUSG00000004040	Stat3	ENSMUST00000152601	57.5
BEG_peak_1705	chr11:100792591-100793663	ENSMUSG00000004040	Stat3	ENSMUST00000092671	7597.5
BEG_peak_1706	chr11:101309432-101310247	ENSMUSG00000010358	Ifi35	ENSMUST00000125958	-15.5
BEG_peak_1707	chr11:101442463-101443191	ENSMUSG00000034947	Tmem106a	ENSMUST00000100403	-791.5
BEG_peak_1708	chr11:102157526-102158950	ENSMUSG00000059995	Atxn7l3	ENSMUST00000073234	-297.5
BEG_peak_1709	chr11:102293015-102293853	ENSMUSG00000034708	Grn	ENSMUST00000135517	-804.5
BEG_peak_1710	chr11:102451297-102452217	ENSMUSG00000078640	Gm11627	ENSMUST00000107081	-10949.5
BEG_peak_1711	chr11:102652591-102653475	ENSMUSG00000034520	Gjc1	ENSMUST00000107075	13194.5
BEG_peak_1712	chr11:102749265-102750003	ENSMUSG00000075510	Fam187a	ENSMUST00000100369	3108.5
BEG_peak_1713	chr11:103079012-103080175	ENSMUSG00000044787	4933400C05Rik	ENSMUST00000103076	167.5
BEG_peak_1714	chr11:103208432-103209673	ENSMUSG00000085887	Gm11648	ENSMUST00000124462	3119.5
BEG_peak_1715	chr11:103721289-103722142	ENSMUSG00000034187	Nsf	ENSMUST00000127813	11775.5
BEG_peak_1716	chr11:103723307-103724619	ENSMUSG00000034187	Nsf	ENSMUST00000127813	9577.5
BEG_peak_1717	chr11:105996428-105997232	ENSMUSG00000085229	Gm11672	ENSMUST00000140380	-8099.5
BEG_peak_1718	chr11:106823435-106824405	ENSMUSG00000086481	Gm11707	ENSMUST00000150366	10525.5
BEG_peak_1719	chr11:107400065-107400918	ENSMUSG00000083996	Gm11649	ENSMUST00000118214	-6872.5
BEG_peak_1720	chr11:108124651-108125388
BEG_peak_1721	chr11:109192395-109193537
BEG_peak_1722	chr11:109934785-109935716	ENSMUSG00000041828	Abca8a	ENSMUST00000146635	1818.5
BEG_peak_1723	chr11:110495186-110496226
BEG_peak_1724	chr11:110931519-110932196	ENSMUSG00000041695	Kcnj2	ENSMUST00000042970	4368.5
BEG_peak_1725	chr11:112735428-112736160
BEG_peak_1726	chr11:113601249-113601899	ENSMUSG00000041598	Cdc42ep4	ENSMUST00000131488	-947.5
BEG_peak_1727	chr11:113613298-113614233	ENSMUSG00000041598	Cdc42ep4	ENSMUST00000053536	-585.5
BEG_peak_1728	chr11:114222406-114223248	ENSMUSG00000081548	Gm11692	ENSMUST00000122121	4432.5
BEG_peak_1729	chr11:115038624-115039647	ENSMUSG00000015542	Nat9	ENSMUST00000137843	9125.5
BEG_peak_1730	chr11:115305447-115306481	ENSMUSG00000093096	Mir3968	ENSMUST00000175355	3422.5
BEG_peak_1731	chr11:115324474-115325440	ENSMUSG00000045775	Slc16a5	ENSMUST00000133636	-148.5
BEG_peak_1732	chr11:115738253-115739130	ENSMUSG00000034427	Myo15b	ENSMUST00000151507	-113.5
BEG_peak_1733	chr11:115882256-115883086	ENSMUSG00000016559	H3f3b	ENSMUST00000139378	3168.5
BEG_peak_1734	chr11:116519003-116520027	ENSMUSG00000075410	Gm11744	ENSMUST00000100197	1099.5
BEG_peak_1735	chr11:117194412-117195331	ENSMUSG00000059248	38595	ENSMUST00000155331	1131.5
BEG_peak_1736	chr11:117641929-117642805	ENSMUSG00000025572	Tmc6	ENSMUST00000136729	-152.5
BEG_peak_1737	chr11:117808162-117809156	ENSMUSG00000053113	Socs3	ENSMUST00000054002	21834.5
BEG_peak_1738	chr11:119499412-119500259	ENSMUSG00000083870	Gm11761	ENSMUST00000121392	8228.5
BEG_peak_1739	chr11:119888697-119889600	ENSMUSG00000025375	Aatk	ENSMUST00000134319	-7655.5
BEG_peak_1740	chr11:119889620-119890259	ENSMUSG00000025375	Aatk	ENSMUST00000134319	-8457.5
BEG_peak_1741	chr11:120433793-120435168	ENSMUSG00000025130	P4hb	ENSMUST00000026122	78.5
BEG_peak_1742	chr11:120574546-120575706	ENSMUSG00000025145	Lrrc45	ENSMUST00000026139	-50.5
BEG_peak_1743	chr11:120875858-120876746	ENSMUSG00000081686	Gm11774	ENSMUST00000118601	-11157.5
BEG_peak_1744	chr11:120919190-120920046	ENSMUSG00000039364	Sectm1b	ENSMUST00000150577	-1725.5
BEG_peak_1745	chr11:120952082-120952876	ENSMUSG00000083137	Gm11792	ENSMUST00000120640	1378.5
BEG_peak_1746	chr12:3890837-3891926	ENSMUSG00000020661	Dnmt3a	ENSMUST00000172689	-391.5
BEG_peak_1747	chr12:4082326-4083365	ENSMUSG00000020657	Dnajc27	ENSMUST00000049584	219.5
BEG_peak_1748	chr12:4475742-4476547	ENSMUSG00000020647	Ncoa1	ENSMUST00000085814	7941.5
BEG_peak_1749	chr12:5836745-5837471	ENSMUSG00000088209	5S_rRNA	ENSMUST00000157584	-13369.5
BEG_peak_1750	chr12:8300522-8301210	ENSMUSG00000093208	AC122860.1	ENSMUST00000175467	4399.5
BEG_peak_1751	chr12:8998669-8999444	ENSMUSG00000066643	Wdr35	ENSMUST00000160873	17263.5
BEG_peak_1752	chr12:9577062-9577839	ENSMUSG00000048387	Osr1	ENSMUST00000057021	-3769.5
BEG_peak_1753	chr12:11240970-11241560	ENSMUSG00000050325	1700034J04Rik	ENSMUST00000055358	-12193.5
BEG_peak_1754	chr12:12978154-12979134
BEG_peak_1755	chr12:13919908-13920362
BEG_peak_1756	chr12:15062936-15063563
BEG_peak_1757	chr12:21160424-21161507
BEG_peak_1758	chr12:23013490-23013869	ENSMUSG00000073164	2410018L13Rik	ENSMUST00000130361	22709.5
BEG_peak_1759	chr12:25713914-25714808
BEG_peak_1760	chr12:26911190-26912005
BEG_peak_1761	chr12:27141008-27141732	ENSMUSG00000020641	Rsad2	ENSMUST00000020970	-107.5
BEG_peak_1762	chr12:30017495-30018009
BEG_peak_1763	chr12:31029389-31030094	ENSMUSG00000020672	Sntg2	ENSMUST00000156953	12721.5
BEG_peak_1764	chr12:31712772-31713383
BEG_peak_1765	chr12:31764915-31765946	ENSMUSG00000036136	Fam110c	ENSMUST00000041133	6562.5
BEG_peak_1766	chr12:33055033-33055734	ENSMUSG00000090946	2010109K11Rik	ENSMUST00000172332	-8177.5
BEG_peak_1767	chr12:33319453-33320581
BEG_peak_1768	chr12:33335578-33336307
BEG_peak_1769	chr12:33505449-33506526	ENSMUSG00000059937	Gdap10	ENSMUST00000075165	-734.5
BEG_peak_1770	chr12:34456457-34456961
BEG_peak_1771	chr12:34714492-34715247
BEG_peak_1772	chr12:35716578-35716901	ENSMUSG00000020590	Snx13	ENSMUST00000048519	-15118.5
BEG_peak_1773	chr12:37066821-37067644
BEG_peak_1774	chr12:37967794-37968727	ENSMUSG00000050103	Agmo	ENSMUST00000049874	29.5
BEG_peak_1775	chr12:40866385-40866879	ENSMUSG00000002565	Scin	ENSMUST00000002640	-5854.5
BEG_peak_1776	chr12:41160466-41161295	ENSMUSG00000055917	Zfp277	ENSMUST00000069692	11505.5
BEG_peak_1777	chr12:46872770-46873252
BEG_peak_1778	chr12:47151447-47151866
BEG_peak_1779	chr12:49235244-49236057
BEG_peak_1780	chr12:49442850-49443507
BEG_peak_1781	chr12:50157883-50158555
BEG_peak_1782	chr12:53716374-53717417	ENSMUSG00000064489	U6	ENSMUST00000082555	-11264.5
BEG_peak_1783	chr12:55454995-55455880
BEG_peak_1784	chr12:55706669-55707569
BEG_peak_1785	chr12:57440451-57441268	ENSMUSG00000021028	Mbip	ENSMUST00000021416	5986.5
BEG_peak_1786	chr12:57680473-57681339	ENSMUSG00000092515	C87198	ENSMUST00000173553	-11150.5
BEG_peak_1787	chr12:59015692-59016579
BEG_peak_1788	chr12:59418084-59418792
BEG_peak_1789	chr12:60041882-60042656	ENSMUSG00000092098	Gm17529	ENSMUST00000171816	-11903.5
BEG_peak_1790	chr12:60263523-60264456	ENSMUSG00000021000	Ctage5	ENSMUST00000175837	78.5
BEG_peak_1791	chr12:62479207-62479818
BEG_peak_1792	chr12:63095142-63095930
BEG_peak_1793	chr12:66360890-66361539
BEG_peak_1794	chr12:68059691-68060383
BEG_peak_1795	chr12:68456604-68457405
BEG_peak_1796	chr12:70613803-70614927
BEG_peak_1797	chr12:72075545-72076411	ENSMUSG00000060073	Psma3	ENSMUST00000163035	237.5
BEG_peak_1798	chr12:74121586-74122488	ENSMUSG00000093423	RP23-113F14.3	ENSMUST00000176310	21721.5
BEG_peak_1799	chr12:74381808-74382846	ENSMUSG00000034442	Trmt5	ENSMUST00000055255	3926.5
BEG_peak_1800	chr12:74638572-74639420	ENSMUSG00000034435	Tmem30b	ENSMUST00000042975	8440.5
BEG_peak_1801	chr12:75410540-75411531	ENSMUSG00000079061	Gm11042	ENSMUST00000163520	6360.5
BEG_peak_1802	chr12:77764980-77765892	ENSMUSG00000021061	Spnb1	ENSMUST00000163866	-14526.5
BEG_peak_1803	chr12:77987447-77988219	ENSMUSG00000033373	Fntb	ENSMUST00000154743	-134.5
BEG_peak_1804	chr12:78058263-78059325	ENSMUSG00000059436	Max	ENSMUST00000168040	4122.5
BEG_peak_1805	chr12:79151440-79152083
BEG_peak_1806	chr12:79451785-79452436
BEG_peak_1807	chr12:79960216-79961032	ENSMUSG00000021114	Atp6v1d	ENSMUST00000168658	1955.5
BEG_peak_1808	chr12:80268861-80269718	ENSMUSG00000091507	Gm17194	ENSMUST00000164610	-169.5
BEG_peak_1809	chr12:81216227-81217598	ENSMUSG00000021127	Zfp36l1	ENSMUST00000021552	-2865.5
BEG_peak_1810	chr12:85515019-85516099	ENSMUSG00000042507	C130039O16Rik	ENSMUST00000130038	-14567.5
BEG_peak_1811	chr12:85516323-85517338	ENSMUSG00000042507	C130039O16Rik	ENSMUST00000130038	-15726.5
BEG_peak_1812	chr12:85954811-85956233	ENSMUSG00000021240	Abcd4	ENSMUST00000165592	2602.5
BEG_peak_1813	chr12:86125022-86126198	ENSMUSG00000002020	Ltbp2	ENSMUST00000166383	7170.5
BEG_peak_1814	chr12:86450152-86450852	ENSMUSG00000004789	Dlst	ENSMUST00000053811	-1187.5
BEG_peak_1815	chr12:86645925-86647300	ENSMUSG00000045064	Fam164c	ENSMUST00000059341	17119.5
BEG_peak_1816	chr12:87164760-87165797	ENSMUSG00000021252	0610007P14Rik	ENSMUST00000131681	265.5
BEG_peak_1817	chr12:87617662-87618570
BEG_peak_1818	chr12:87993865-87994847	ENSMUSG00000075832	U6	ENSMUST00000101884	-1704.5
BEG_peak_1819	chr12:88177251-88178401
BEG_peak_1820	chr12:88497937-88498927	ENSMUSG00000034126	Pomt2	ENSMUST00000037788	-9622.5
BEG_peak_1821	chr12:88829121-88829923	ENSMUSG00000071217	Gm2022	ENSMUST00000095510	-3837.5
BEG_peak_1822	chr12:93004928-93005853	ENSMUSG00000020961	Ston2	ENSMUST00000170984	4224.5
BEG_peak_1823	chr12:98642347-98642955
BEG_peak_1824	chr12:100578660-100579531	ENSMUSG00000033731	3300002A11Rik	ENSMUST00000126476	-221.5
BEG_peak_1825	chr12:100645224-100646003	ENSMUSG00000033713	Foxn3	ENSMUST00000177269	5138.5
BEG_peak_1826	chr12:100649876-100650729	ENSMUSG00000033713	Foxn3	ENSMUST00000177269	455.5
BEG_peak_1827	chr12:103893491-103894450
BEG_peak_1828	chr12:105048571-105049269	ENSMUSG00000090466	Gm17043	ENSMUST00000164621	-6382.5
BEG_peak_1829	chr12:106049111-106050273	ENSMUSG00000021097	Clmn	ENSMUST00000077999	-6722.5
BEG_peak_1830	chr12:106248474-106249303	ENSMUSG00000054150	4831426I19Rik	ENSMUST00000067005	-875.5
BEG_peak_1831	chr12:108883509-108884453
BEG_peak_1832	chr12:109381662-109382637	ENSMUSG00000056770	Setd3	ENSMUST00000169951	19053.5
BEG_peak_1833	chr12:109487355-109488375
BEG_peak_1834	chr12:109499460-109500222	ENSMUSG00000084883	Ccdc85c	ENSMUST00000136175	13689.5
BEG_peak_1835	chr12:109868773-109869522	ENSMUSG00000021262	Evl	ENSMUST00000172409	-4870.5
BEG_peak_1836	chr12:111444366-111445297
BEG_peak_1837	chr12:111537083-111538041	ENSMUSG00000075707	Dio3	ENSMUST00000097228	20037.5
BEG_peak_1838	chr12:111736395-111737683	ENSMUSG00000017843	Ppp2r5c	ENSMUST00000109832	12994.5
BEG_peak_1839	chr12:112013927-112014895
BEG_peak_1840	chr12:112591269-112592164	ENSMUSG00000021279	Cdc42bpb	ENSMUST00000041965	24152.5
BEG_peak_1841	chr12:112655228-112656368	ENSMUSG00000021280	1200009I06Rik	ENSMUST00000072646	143.5
BEG_peak_1842	chr12:112675466-112676241	ENSMUSG00000021281	Tnfaip2	ENSMUST00000102745	-4757.5
BEG_peak_1843	chr12:112837401-112838232
BEG_peak_1844	chr12:113902048-113903054	ENSMUSG00000001729	Akt1	ENSMUST00000139388	3784.5
BEG_peak_1845	chr12:114392925-114394327	ENSMUSG00000037466	4930427A07Rik	ENSMUST00000049271	-1070.5
BEG_peak_1846	chr12:115678528-115679179	ENSMUSG00000076680	Ighv6-6	ENSMUST00000103489	-5265.5
BEG_peak_1847	chr12:117858160-117858992
BEG_peak_1848	chr12:119083175-119084165	ENSMUSG00000021175	Cdca7l	ENSMUST00000177339	1268.5
BEG_peak_1849	chr12:119203828-119204438
BEG_peak_1850	chr12:119534494-119535306	ENSMUSG00000025323	Sp4	ENSMUST00000026367	5027.5
BEG_peak_1851	chr12:120091261-120092101	ENSMUSG00000048562	Sp8	ENSMUST00000095338	6037.5
BEG_peak_1852	chr13:3114899-3115761	ENSMUSG00000091834	Gm17177	ENSMUST00000169144	-5033.5
BEG_peak_1853	chr13:3574553-3575392
BEG_peak_1854	chr13:3609746-3610922	ENSMUSG00000033799	BC016423	ENSMUST00000110712	11.5
BEG_peak_1855	chr13:3635946-3636809	ENSMUSG00000033781	Asb13	ENSMUST00000141967	3042.5
BEG_peak_1856	chr13:6233997-6234791
BEG_peak_1857	chr13:6490895-6491509
BEG_peak_1858	chr13:8038425-8039002	ENSMUSG00000091053	Gm9742	ENSMUST00000165220	-1301.5
BEG_peak_1859	chr13:9379771-9380539	ENSMUSG00000091506	Gm17294	ENSMUST00000110050	-6196.5
BEG_peak_1860	chr13:10178559-10179208
BEG_peak_1861	chr13:10444838-10445610
BEG_peak_1862	chr13:10526978-10527959
BEG_peak_1863	chr13:14155320-14156507	ENSMUSG00000021302	Ggps1	ENSMUST00000170957	-185.5
BEG_peak_1864	chr13:14188234-14189052	ENSMUSG00000064653	U6	ENSMUST00000082719	8892.5
BEG_peak_1865	chr13:14294091-14294980	ENSMUSG00000039219	Arid4b	ENSMUST00000151151	11082.5
BEG_peak_1866	chr13:19153425-19154043
BEG_peak_1867	chr13:20954508-20955091	ENSMUSG00000088989	U1	ENSMUST00000158364	18251.5
BEG_peak_1868	chr13:21325548-21326565
BEG_peak_1869	chr13:21750944-21751768	ENSMUSG00000049737	Olfr1361	ENSMUST00000055615	-238.5
BEG_peak_1870	chr13:21791600-21792523	ENSMUSG00000057727	Olfr1359	ENSMUST00000079135	-2813.5
BEG_peak_1871	chr13:21802664-21803486	ENSMUSG00000069314	Hist1h2bl	ENSMUST00000091756	5011.5
BEG_peak_1872	chr13:21857312-21858061	ENSMUSG00000085331	Gm11274	ENSMUST00000146857	-3247.5
BEG_peak_1873	chr13:21921291-21922053	ENSMUSG00000069305	Hist1h4n	ENSMUST00000102979	2419.5
BEG_peak_1874	chr13:22032705-22033335	ENSMUSG00000006720	Zfp184	ENSMUST00000176511	-3891.5
BEG_peak_1875	chr13:22107076-22107946	ENSMUSG00000086508	Gm11291	ENSMUST00000147811	-1032.5
BEG_peak_1876	chr13:22120254-22121434	ENSMUSG00000043145	Gm11292	ENSMUST00000146121	2230.5
BEG_peak_1877	chr13:23676538-23678308	ENSMUSG00000061482	Hist1h4d	ENSMUST00000102968	3450.5
BEG_peak_1878	chr13:23802017-23802823	ENSMUSG00000006611	Hfe	ENSMUST00000006787	115.5
BEG_peak_1879	chr13:24253064-24253714	ENSMUSG00000021338	Lrrc16a	ENSMUST00000144159	-6359.5
BEG_peak_1880	chr13:27256139-27256776	ENSMUSG00000062201	Prl3d3	ENSMUST00000073601	7766.5
BEG_peak_1881	chr13:28575223-28576111	ENSMUSG00000085936	2610307P16Rik	ENSMUST00000122881	-2925.5
BEG_peak_1882	chr13:30829985-30830787	ENSMUSG00000081905	Gm11370	ENSMUST00000120583	6702.5
BEG_peak_1883	chr13:30889006-30889739
BEG_peak_1884	chr13:30926124-30927127
BEG_peak_1885	chr13:31024632-31025573	ENSMUSG00000076430	Hus1b	ENSMUST00000102943	14574.5
BEG_peak_1886	chr13:31065530-31066464	ENSMUSG00000056257	Gm5447	ENSMUST00000070258	49.5
BEG_peak_1887	chr13:31232314-31233140
BEG_peak_1888	chr13:31648948-31650025	ENSMUSG00000038415	Foxq1	ENSMUST00000042118	-563.5
BEG_peak_1889	chr13:32092233-32093052
BEG_peak_1890	chr13:33095857-33096986	ENSMUSG00000045827	Serpinb9	ENSMUST00000006391	-39.5
BEG_peak_1891	chr13:34028194-34029154	ENSMUSG00000060147	Serpinb6a	ENSMUST00000043552	-659.5
BEG_peak_1892	chr13:34254537-34255293	ENSMUSG00000071451	Psmg4	ENSMUST00000124996	45.5
BEG_peak_1893	chr13:34564768-34565336
BEG_peak_1894	chr13:35828931-35829876	ENSMUSG00000059288	Cdyl	ENSMUST00000163595	-3873.5
BEG_peak_1895	chr13:36394452-36395352
BEG_peak_1896	chr13:37639812-37640930
BEG_peak_1897	chr13:38181546-38182448
BEG_peak_1898	chr13:38388278-38388989
BEG_peak_1899	chr13:39222846-39223622
BEG_peak_1900	chr13:41515410-41516302	ENSMUSG00000021365	Nedd9	ENSMUST00000169127	5350.5
BEG_peak_1901	chr13:43656121-43656974	ENSMUSG00000021371	Ccdc90a	ENSMUST00000021800	-1080.5
BEG_peak_1902	chr13:44060469-44061205
BEG_peak_1903	chr13:45896121-45896424
BEG_peak_1904	chr13:46001546-46002431
BEG_peak_1905	chr13:46332842-46333674
BEG_peak_1906	chr13:47257056-47257762
BEG_peak_1907	chr13:49072926-49073986	ENSMUSG00000086252	C030044B11Rik	ENSMUST00000146582	9796.5
BEG_peak_1908	chr13:49315748-49316841	ENSMUSG00000037960	1110007C09Rik	ENSMUST00000048946	-4864.5
BEG_peak_1909	chr13:49353130-49353874	ENSMUSG00000021384	Susd3	ENSMUST00000021816	-9468.5
BEG_peak_1910	chr13:50437080-50437953
BEG_peak_1911	chr13:51037562-51038438
BEG_peak_1912	chr13:51250801-51251652	ENSMUSG00000021396	Nxnl2	ENSMUST00000021828	-15227.5
BEG_peak_1913	chr13:51486655-51487587	ENSMUSG00000067586	S1pr3	ENSMUST00000087978	-16923.5
BEG_peak_1914	chr13:51732221-51732893	ENSMUSG00000062248	Cks2	ENSMUST00000075853	-8038.5
BEG_peak_1915	chr13:51937790-51938561	ENSMUSG00000021453	Gadd45g	ENSMUST00000021903	-3845.5
BEG_peak_1916	chr13:52251034-52251839
BEG_peak_1917	chr13:52660591-52661457	ENSMUSG00000021457	Syk	ENSMUST00000120135	-17531.5
BEG_peak_1918	chr13:52920042-52921041
BEG_peak_1919	chr13:53339766-53340712
BEG_peak_1920	chr13:54168407-54169221	ENSMUSG00000021474	Sfxn1	ENSMUST00000021930	1619.5
BEG_peak_1921	chr13:55169234-55169983	ENSMUSG00000078312	Gm6344	ENSMUST00000086508	-17569.5
BEG_peak_1922	chr13:55287159-55287909	ENSMUSG00000005320	Fgfr4	ENSMUST00000099491	18359.5
BEG_peak_1923	chr13:55475636-55476432	ENSMUSG00000052087	Rgs14	ENSMUST00000135851	-4468.5
BEG_peak_1924	chr13:56875386-56876281
BEG_peak_1925	chr13:59755593-59756604	ENSMUSG00000021556	Golm1	ENSMUST00000022039	21060.5
BEG_peak_1926	chr13:60763629-60764309
BEG_peak_1927	chr13:62994596-62995299	ENSMUSG00000069805	Fbp1	ENSMUST00000092888	-5356.5
BEG_peak_1928	chr13:63735401-63736133
BEG_peak_1929	chr13:66741871-66742823
BEG_peak_1930	chr13:67644878-67645663	ENSMUSG00000069204	Zfp748	ENSMUST00000053289	8693.5
BEG_peak_1931	chr13:69562529-69563144
BEG_peak_1932	chr13:72175052-72175672
BEG_peak_1933	chr13:73418171-73418919	ENSMUSG00000021604	Irx4	ENSMUST00000176684	20244.5
BEG_peak_1934	chr13:73900759-73902824	ENSMUSG00000017756	Slc12a7	ENSMUST00000171201	891.5
BEG_peak_1935	chr13:74117657-74118432	ENSMUSG00000063180	Gm10126	ENSMUST00000071737	8570.5
BEG_peak_1936	chr13:74454305-74455285	ENSMUSG00000021576	Pdcd6	ENSMUST00000022060	-104.5
BEG_peak_1937	chr13:74667038-74668301
BEG_peak_1938	chr13:74665858-74667036
BEG_peak_1939	chr13:74776784-74777951	ENSMUSG00000021583	Erap1	ENSMUST00000169114	-6.5
BEG_peak_1940	chr13:76854602-76855193	ENSMUSG00000021596	Mctp1	ENSMUST00000137052	-7970.5
BEG_peak_1941	chr13:77369979-77370579
BEG_peak_1942	chr13:78284642-78285471
BEG_peak_1943	chr13:80601895-80602698
BEG_peak_1944	chr13:82070630-82071387
BEG_peak_1945	chr13:83932777-83933597
BEG_peak_1946	chr13:84979773-84980238
BEG_peak_1947	chr13:85430075-85431018	ENSMUSG00000021549	Rasa1	ENSMUST00000022034	-1394.5
BEG_peak_1948	chr13:90068948-90069752	ENSMUSG00000089070	U6	ENSMUST00000158445	-2170.5
BEG_peak_1949	chr13:91319686-91320707
BEG_peak_1950	chr13:92928135-92928895
BEG_peak_1951	chr13:94245093-94245933	ENSMUSG00000021690	Jmy	ENSMUST00000065537	24103.5
BEG_peak_1952	chr13:94819912-94820732	ENSMUSG00000045312	Lhfpl2	ENSMUST00000054274	-7455.5
BEG_peak_1953	chr13:96303831-96304934	ENSMUSG00000021678	F2rl1	ENSMUST00000022185	-9216.5
BEG_peak_1954	chr13:96606678-96607546
BEG_peak_1955	chr13:97131795-97132217	ENSMUSG00000076343	AC137692.1	ENSMUST00000102388	4946.5
BEG_peak_1956	chr13:97695885-97696945	ENSMUSG00000091387	Gcnt4	ENSMUST00000171324	1717.5
BEG_peak_1957	chr13:99650054-99650711	ENSMUSG00000009470	Tnpo1	ENSMUST00000109399	10521.5
BEG_peak_1958	chr13:99893831-99894730	ENSMUSG00000074744	Gm807	ENSMUST00000099271	23654.5
BEG_peak_1959	chr13:100113925-100115092	ENSMUSG00000021650	Ptcd2	ENSMUST00000022153	189.5
BEG_peak_1960	chr13:101160915-101161696	ENSMUSG00000082956	Naip3	ENSMUST00000118082	-12287.5
BEG_peak_1961	chr13:101351754-101352490	ENSMUSG00000093109	AC165159.1	ENSMUST00000175368	-7535.5
BEG_peak_1962	chr13:102164870-102165657
BEG_peak_1963	chr13:102251482-102252272
BEG_peak_1964	chr13:103800272-103800959
BEG_peak_1965	chr13:103899699-103900630	ENSMUSG00000034751	Mast4	ENSMUST00000166336	-13217.5
BEG_peak_1966	chr13:105068589-105069159	ENSMUSG00000046169	Adamts6	ENSMUST00000065766	-9043.5
BEG_peak_1967	chr13:105075577-105076628	ENSMUSG00000046169	Adamts6	ENSMUST00000065766	-1826.5
BEG_peak_1968	chr13:105275293-105276037
BEG_peak_1969	chr13:105425946-105426634
BEG_peak_1970	chr13:108548766-108549322
BEG_peak_1971	chr13:108748141-108749035
BEG_peak_1972	chr13:109048963-109049685
BEG_peak_1973	chr13:109105911-109106986	ENSMUSG00000090358	Gm2822	ENSMUST00000164299	41.5
BEG_peak_1974	chr13:109855022-109855849
BEG_peak_1975	chr13:111182640-111183534	ENSMUSG00000021701	Plk2	ENSMUST00000022212	-2122.5
BEG_peak_1976	chr13:111261329-111262144
BEG_peak_1977	chr13:113803246-113804307	ENSMUSG00000074651	Gm6320	ENSMUST00000092089	19670.5
BEG_peak_1978	chr13:118118675-118119337
BEG_peak_1979	chr13:118547819-118548602
BEG_peak_1980	chr13:120251173-120251992	ENSMUSG00000062822	4833420G17Rik	ENSMUST00000026519	-23.5
BEG_peak_1981	chr14:3650811-3652135
BEG_peak_1982	chr14:7469274-7470314	ENSMUSG00000091850	Gm3460	ENSMUST00000167882	-14888.5
BEG_peak_1983	chr14:7825747-7826783	ENSMUSG00000091400	Gm6356	ENSMUST00000166618	-19820.5
BEG_peak_1984	chr14:8695378-8696278
BEG_peak_1985	chr14:8927956-8928624	ENSMUSG00000033885	Pxk	ENSMUST00000036682	-2479.5
BEG_peak_1986	chr14:9189152-9190148	ENSMUSG00000021749	Oit1	ENSMUST00000022269	21592.5
BEG_peak_1987	chr14:9262796-9263682
BEG_peak_1988	chr14:12475360-12476039
BEG_peak_1989	chr14:15262732-15263208	ENSMUSG00000091809	Olfr721-ps1	ENSMUST00000165291	23135.5
BEG_peak_1990	chr14:15328873-15329984
BEG_peak_1991	chr14:15944259-15944985
BEG_peak_1992	chr14:16333534-16334287
BEG_peak_1993	chr14:16741369-16742215
BEG_peak_1994	chr14:19066041-19066969	ENSMUSG00000021775	Nr1d2	ENSMUST00000143308	5101.5
BEG_peak_1995	chr14:19103162-19104159	ENSMUSG00000021772	Nkiras1	ENSMUST00000132374	19.5
BEG_peak_1996	chr14:20365947-20366416	ENSMUSG00000092036	Gm2244	ENSMUST00000164372	2972.5
BEG_peak_1997	chr14:21033036-21034032	ENSMUSG00000087916	SNORA70	ENSMUST00000157291	-14222.5
[truncated: 694 more rows]
