# Supplementary material for: Blimp1/Prdm1 Functions in Opposition to Irf1 to Maintain Neonatal Tolerance during Postnatal Intestinal Maturation
Source: PLoS Genet. 2015 Jul 9;11(7):e1005375. doi: 10.1371/journal.pgen.1005375 (PMC4497732; doi:10.1371/journal.pgen.1005375)
Supplement: S2 Dataset — (XLSX) [file pgen.1005375.s007.xlsx]

## Sheet: S2 dataset
S2 dataset: Overlapping Blimp1 peaks between our dataset and those identified in HeLa S3 and transfected P19 EC cells.
		Nearest gene (< 25kb TSS)					Overlapping Blimp1 peaks in Magnusdottir et al., 2013 (P19 EC)		Overlapping Blimp1 peaks in Wang et al., 2012 (HeLa S3)
Blimp1 peak I.D.	Genomic co-ordinate	Ensembl gene I.D.	Gene symbol	Ensembl transcript I.D.	Distance from TSS	Transcript type	Genomic co-ordinate	Length of overlap (bp)	Genomic co-ordinate	Length of overlap (bp)
BEG_peak_43	chr1:52170094-52171194	ENSMUSG00000026104	Stat1	ENSMUST00000070968	-5602.5	protein_coding	chr1:52170535-52170806	271	chr1:52170615-52170780	165
BEG_peak_44	chr1:52175809-52176915	ENSMUSG00000026104	Stat1	ENSMUST00000070968	37.5	protein_coding	chr1:52176160-52176418	258	chr1:52176567-52176810	243
BEG_peak_146	chr1:163806611-163807767	ENSMUSG00000040297	AI848100	ENSMUST00000048377	-497.5	protein_coding	chr1:163807023-163807227	204	chr1:163807335-163807596	261
BEG_peak_147	chr1:164669903-164671079	ENSMUSG00000040225	Prrc2c	ENSMUST00000028016	71.5	protein_coding	chr1:164670521-164670742	221	chr1:164670875-164671079	204
BEG_peak_148	chr1:167390955-167391908	ENSMUSG00000026568	Brp44	ENSMUST00000128633	81.5	retained_intron	chr1:167391355-167391550	195	chr1:167390955-167391228	273
BEG_peak_165	chr1:179371367-179372876	ENSMUSG00000078909	Gm17407	ENSMUST00000171440	1388.5	lincRNA	chr1:179371921-179372042	121	chr1:179371934-179372102	168
BEG_peak_204	chr2:5871502-5873060	ENSMUSG00000043241	Upf2	ENSMUST00000060092	-400.5	protein_coding	chr2:5871987-5872128, chr2:5872910-5873031	141, 121	chr2:5871960-5872233	273
BEG_peak_265	chr2:51003240-51004428	ENSMUSG00000017144	Rnd3	ENSMUST00000140864	492.5	retained_intron	chr2:51004029-51004270	241	chr2:51003990-51004195	205
BEG_peak_272	chr2:56968691-56969613	ENSMUSG00000026826	Nr4a2	ENSMUST00000140165	-1748.5	processed_transcript	chr2:56969107-56969401	294	chr2:56969112-56969298	186
BEG_peak_287	chr2:75496406-75497743	ENSMUSG00000093242	AL772404.1	ENSMUST00000175501	-275.5	miRNA	chr2:75496855-75497171	316	chr2:75496886-75497158	272
BEG_peak_330	chr2:118981483-118982647	ENSMUSG00000070730	Fam82a2	ENSMUST00000135419	626.5	protein_coding	chr2:118981832-118982095	263	chr2:118981738-118981970	232
BEG_peak_333	chr2:119302680-119304470	ENSMUSG00000034154	Ino80	ENSMUST00000049920	-596.5	protein_coding	chr2:119303294-119303466, chr2:119303771-119304116	172, 345	chr2:119303220-119303496	276
BEG_peak_367	chr2:152157482-152158873	ENSMUSG00000027466	Rbck1	ENSMUST00000109847	-37.5	protein_coding	chr2:152158034-152158363	329	chr2:152158117-152158244	127
BEG_peak_458	chr3:89152722-89153661	ENSMUSG00000028041	Adam15	ENSMUST00000134590	-128.5	processed_transcript	chr3:89153072-89153252	180	chr3:89153027-89153289	262
BEG_peak_486	chr3:107562419-107563880	ENSMUSG00000014599	Csf1	ENSMUST00000153114	-0.5	protein_coding	chr3:107563049-107563250	201	chr3:107563008-107563300	292
BEG_peak_624	chr4:86393936-86395316	ENSMUSG00000038024	Dennd4c	ENSMUST00000045512	14.5	protein_coding	chr4:86394368-86394597	229	chr4:86393936-86394229	293
BEG_peak_983	chr6:99472471-99474103	ENSMUSG00000030067	Foxp1	ENSMUST00000175838	-687.5	processed_transcript	chr6:99473183-99473757	574	chr6:99473243-99473510	267
BEG_peak_1084	chr7:52391219-52392321	ENSMUSG00000089989	Flt3l	ENSMUST00000169677	1.5	protein_coding	chr7:52391705-52391953	248	chr7:52391691-52391899	208
BEG_peak_1297	chr8:108461350-108462597	ENSMUSG00000031897	Psmb10	ENSMUST00000034369	268.5	protein_coding	chr8:108461938-108462116	178	chr8:108461895-108462167	272
BEG_peak_1431	chr9:99143030-99144208	ENSMUSG00000056267	Cep70	ENSMUST00000093795	-322.5	protein_coding	chr9:99143426-99143588	162	chr9:99143453-99143726	273
BEG_peak_1501	chr10:44248782-44250201	ENSMUSG00000038151	Prdm1	ENSMUST00000167340	-1115.5	processed_transcript	chr10:44249311-44249479	168	chr10:44249349-44249523	174
BEG_peak_1583	chr10:127079306-127080692	ENSMUSG00000002147	Stat6	ENSMUST00000092074	-53.5	protein_coding	chr10:127079926-127080074	148	chr10:127079856-127080117	261
BEG_peak_1589	chr11:4165581-4167720	ENSMUSG00000034394	Lif	ENSMUST00000154927	-403.5	processed_transcript	chr11:4166795-4167087, chr11:4167372-4167523	292, 151	chr11:4166282-4166575	293
BEG_peak_1680	chr11:86570531-86571871	ENSMUSG00000047126	Cltc	ENSMUST00000103186	-93.5	protein_coding	chr11:86570680-86571303	623	chr11:86571029-86571324	295
BEG_peak_1696	chr11:98273028-98274422	ENSMUSG00000062312	Erbb2	ENSMUST00000058295	-118.5	protein_coding	chr11:98273550-98273776, chr11:98274225-98274422	226, 197	chr11:98273635-98273709	74
BEG_peak_1704	chr11:100754526-100755592	ENSMUSG00000004040	Stat3	ENSMUST00000152601	57.5	retained_intron	chr11:100754824-100755117	293	chr11:100754934-100755057	123
BEG_peak_1811	chr12:85516323-85517338	ENSMUSG00000042507	C130039O16Rik	ENSMUST00000130038	-15726.5	processed_transcript	chr12:85516721-85516923	202	chr12:85516776-85516849	73
BEG_peak_1854	chr13:3609746-3610922	ENSMUSG00000033799	BC016423	ENSMUST00000110712	11.5	protein_coding	chr13:3610204-3610475	271	chr13:3610254-3610411	157
BEG_peak_1892	chr13:34254537-34255293	ENSMUSG00000071451	Psmg4	ENSMUST00000124996	45.5	protein_coding	chr13:34254871-34255069	198	chr13:34254809-34254893	84
BEG_peak_1939	chr13:74776784-74777951	ENSMUSG00000021583	Erap1	ENSMUST00000169114	-6.5	protein_coding	chr13:74777220-74777412	192	chr13:74777263-74777391	128
BEG_peak_2034	chr14:56209162-56210415	ENSMUSG00000079197	Psme2	ENSMUST00000159845	-3.5	retained_intron	chr14:56209683-56209896	213	chr14:56209620-56209885	265
BEG_peak_2339	chr17:28659531-28660628	ENSMUSG00000066170	E230001N04Rik	ENSMUST00000095448	-148.5	protein_coding	chr17:28660000-28660219	219	chr17:28660004-28660204	200
BEG_peak_2346	chr17:31432531-31433787	ENSMUSG00000024036	Slc37a1	ENSMUST00000165149	-24.5	protein_coding	chr17:31433085-31433224	139	chr17:31433026-31433232	206
BEG_peak_2357	chr17:34056040-34057152	ENSMUSG00000024308	Tapbp	ENSMUST00000172888	112.5	retained_intron	chr17:34056498-34056690	192	chr17:34056425-34056701	276
BEG_peak_2360	chr17:34334915-34335773	ENSMUSG00000024338	Psmb8	ENSMUST00000172960	-252.5	retained_intron	chr17:34335245-34335346	101	chr17:34335140-34335417	277
BEG_peak_2369	chr17:35862097-35863154	ENSMUSG00000092219	Gm20443	ENSMUST00000173840	13931.5	lincRNA	chr17:35862720-35862834	114	chr17:35862620-35862846	226
