# Supplementary material for: Blimp1/Prdm1 Functions in Opposition to Irf1 to Maintain Neonatal Tolerance during Postnatal Intestinal Maturation
Source: PLoS Genet. 2015 Jul 9;11(7):e1005375. doi: 10.1371/journal.pgen.1005375 (PMC4497732; doi:10.1371/journal.pgen.1005375)
Supplement: S3 Dataset — (XLSX) [file pgen.1005375.s008.xlsx]

## Sheet: S3 dataset
S3 dataset: Genes altered in Blimp1 mutants (P ≤ 0.05, Harper et al., 2011) with Blimp1 binding ±25kb TSS
Gene symbol	Microarray fold change in Prdm1-/-	Blimp1 peak I.D.	Blimp1 peak genomic co-ordinate	Distance from TSS
Prdm1	45.3104	BEG_peak_1501	chr10:44248782-44250201	-1116
Cyp4v3	27.674	BEG_peak_1240	chr8:46406567-46407415	11614
Gsta1	16.756	BEG_peak_1415	chr9:78064876-78065923	-13202
Myo18b	16.499	BEG_peak_822	chr5:113309585-113310674	15230
Slc16a5	16.071	BEG_peak_1731	chr11:115324474-115325440	-149
2210407C18Rik	15.6915	BEG_peak_1633	chr11:58431586-58432806	-2591
Fscn3	9.60061	BEG_peak_900	chr6:28381256-28382114	-2318
Bcl2l14	9.0718	BEG_peak_1030	chr6:134363780-134364848	-103
Cyp2j13	7.8066	BEG_peak_635	chr4:95719926-95720634	8398
Tnfsf13b	7.58563	BEG_peak_1212	chr8:10006158-10007128	-228
Cyp2d26	4.67423	BEG_peak_2161	chr15:82624377-82625293	-144
IL33	4.57015	BEG_peak_2540	chr19:30014454-30015434	-5369
Prelid2	3.47221	BEG_peak_2468	chr18:42110404-42111468	-69
Tmem236	3.37609	BEG_peak_212	chr2:14099870-14100593	4068
Slc5a4b	3.27561	BEG_peak_1526	chr10:75588893-75590010	-15793
Itpka	3.21002	BEG_peak_335	chr2:119567220-119568726	-120
Usp18	2.90059	BEG_peak_1004	chr6:121195513-121196197	-33
6030445D17Rik	2.89917	BEG_peak_678	chr4:136019582-136020782	1928
Trib3	2.88581	BEG_peak_368	chr2:152168793-152170104	286
Slc23a2	2.87828	BEG_peak_350	chr2:131943053-131944173	-6453
B3gnt3	2.72934	BEG_peak_1261	chr8:74224508-74226172	564
Krt20	2.70232	BEG_peak_1698	chr11:99302474-99303312	-3305
Cyp4f40	2.65547	BEG_peak_2353	chr17:32790737-32791424	-5310
Oasl2	2.56162	BEG_peak_825	chr5:115346966-115348608	-80
Gm11437	2.53939	BEG_peak_1674	chr11:83977762-83978704	2724
Uck2	2.48286	BEG_peak_150	chr1:169203610-169204432	11179
Oit1	2.4066	BEG_peak_1986	chr14:9189152-9190148	21593
Acot11	2.39029	BEG_peak_646	chr4:106472413-106473609	-163
Edn2	2.35933	BEG_peak_660	chr4:119855756-119856649	22389
Il17re	2.24744	BEG_peak_992	chr6:113404734-113405806	-3236
Tcea3	2.18302	BEG_peak_676	chr4:135805156-135806361	1956
Ppargc1a	2.04185	BEG_peak_761	chr5:51943026-51944121	1593
Gpa33	2.03058	BEG_peak_149	chr1:168060007-168060817	-22
Arhgef38	1.9888	BEG_peak_518	chr3:132914940-132915656	-17308
Prps1	1.96981	BEG_peak_2663	chrX:136990486-136991376	-300
Pex11a	1.94552	BEG_peak_1114	chr7:86887234-86888063	309
Dennd2d	1.91905	BEG_peak_483	chr3:106284891-106286219	116
H2-T23	1.8853	BEG_peak_2371	chr17:36169240-36170020	-33
Gm4735	1.87565	BEG_peak_291	chr2:80667192-80667914	-9720
Bach2	1.82009	BEG_peak_571	chr4:32333138-32334209	-1173
Ccl25	1.80531	BEG_peak_1207	chr8:4368146-4368995	18980
Qprt	1.79429	BEG_peak_1180	chr7:134256849-134258028	8072
Abcd4	1.76193	BEG_peak_1812	chr12:85954811-85956233	2603
Scin	1.74799	BEG_peak_1775	chr12:40866385-40866879	-5855
Calm2	1.69689	BEG_peak_2426	chr17:87845835-87846987	-306
Slco2b1	1.66438	BEG_peak_1139	chr7:106841715-106842627	1878
Vwa5a	1.65036	BEG_peak_1357	chr9:38525377-38526482	24
Cyb5	1.62577	BEG_peak_2507	chr18:85020096-85021044	-104
Mettl20	1.6255	BEG_peak_1043	chr6:149088925-149089855	-736
Serinc2	1.6208	BEG_peak_668	chr4:129943873-129944969	7847
Asb13	1.60857	BEG_peak_1855	chr13:3635946-3636809	3043
Bag3	1.58391	BEG_peak_1183	chr7:135678148-135679022	11453
B4galt3	1.5689	BEG_peak_157	chr1:173200244-173201848	327
Vil1	1.56615	BEG_peak_64	chr1:74460092-74460949	4598
Cyp4f16	1.56151	BEG_peak_2351	chr17:32687664-32688616	4885
Ifi35	1.55884	BEG_peak_1706	chr11:101309432-101310247	-16
Ddah1	1.54742	BEG_peak_530	chr3:145438412-145439379	15201
Lrig3	1.54262	BEG_peak_1580	chr10:125400867-125402057	-1792
Fnip1	1.53609	BEG_peak_1627	chr11:54252535-54253471	1308
Bcl9	1.50823	BEG_peak_468	chr3:97036085-97036897	-3728
Klf5	1.49563	BEG_peak_2078	chr14:99699901-99700819	2460
Ube2l6	1.48029	BEG_peak_296	chr2:84640226-84641117	1658
Dock11	1.46485	BEG_peak_2619	chrX:33590272-33591097	9382
Bcl11a	1.4553	BEG_peak_1600	chr11:23980379-23981445	304
Tgm2	1.45287	BEG_peak_374	chr2:157992063-157992883	-20353
Npepl1	1.4528	BEG_peak_393	chr2:173932641-173933785	-2563
Ppargc1b	1.44914	BEG_peak_2489	chr18:61563413-61564245	-3799
Homer2	1.43354	BEG_peak_1121	chr7:88863835-88864779	-12525
Txn1	1.4229	BEG_peak_600	chr4:57964346-57965414	4475
Myrfl	1.4165	BEG_peak_1570	chr10:116333141-116334216	332
Cbr1	1.40608	BEG_peak_2300	chr16:93608785-93609622	1137
Gne	1.40469	BEG_peak_586	chr4:44069625-44070579	-1946
Krt8	1.40329	BEG_peak_2187	chr15:101833101-101834191	1175
Trim31	1.40225	BEG_peak_2377	chr17:37034409-37035538	-21
Ndufaf4	1.36033	BEG_peak_567	chr4:24825651-24826244	603
Pdlim1	1.3589	BEG_peak_2557	chr19:40343002-40343906	2674
Agxt2l2	1.34914	BEG_peak_1621	chr11:51395916-51396853	-1876
Ythdf2	1.3433	BEG_peak_669	chr4:131770323-131771187	-2535
Ppp2r5d	1.3392	BEG_peak_2391	chr17:46835206-46836114	6300
Gna11	1.33678	BEG_peak_1538	chr10:81001146-81002064	-3757
Gcnt3	1.33424	BEG_peak_1401	chr9:69885431-69886223	109
Leprotl1	1.33304	BEG_peak_1233	chr8:35206234-35207466	3291
Mpc2	1.32884	BEG_peak_148	chr1:167390955-167391908	82
Pgam1	1.32574	BEG_peak_2564	chr19:41985855-41986915	49
Osgin1	1.32289	BEG_peak_1314	chr8:121960535-121961793	-53
Sdr39u1	1.32018	BEG_peak_2036	chr14:56514906-56515789	3765
Cpped1	1.3116	BEG_peak_2208	chr16:11908985-11910061	-88
Htf9c	1.29802	BEG_peak_2214	chr16:18251498-18252439	-348
Sh3kbp1	1.29669	BEG_peak_2674	chrX:156065386-156066243	339
Tmpit	1.28234	BEG_peak_850	chr5:136230088-136231017	-10558
Psmb10	1.27672	BEG_peak_1297	chr8:108461350-108462597	269
Hspcb	1.26657	BEG_peak_2387	chr17:45709277-45710431	-179
Mvp	1.26273	BEG_peak_1179	chr7:134157334-134158315	275
Dlst	1.25978	BEG_peak_1814	chr12:86450152-86450852	-1188
Mboat5	1.2467	BEG_peak_1010	chr6:124628535-124629422	15759
Slc6a6	-1.21874	BEG_peak_974	chr6:91655581-91656747	22184
Aldh18a1	-1.22148	BEG_peak_2559	chr19:40629764-40630636	-963
Mmd	-1.22167	BEG_peak_1686	chr11:90112948-90113637	2532
Uspl1	-1.22683	BEG_peak_873	chr5:150020703-150021591	18203
Degs	-1.24008	BEG_peak_178	chr1:184197978-184199018	13800
Abat	-1.25619	BEG_peak_2201	chr16:8571134-8571975	-1482
Ttc3	-1.27236	BEG_peak_2302	chr16:94635631-94636441	-10779
40057	-1.27817	BEG_peak_1735	chr11:117194412-117195331	1132
Ppapdc1	-1.28252	BEG_peak_1226	chr8:26711334-26712362	-349
Cyld	-1.28346	BEG_peak_1280	chr8:91220277-91221360	-182
BC021614	-1.30202	BEG_peak_2512	chr19:4064285-4065004	-5303
Clmn	-1.3085	BEG_peak_1829	chr12:106049111-106050273	-6723
Stat3	-1.31383	BEG_peak_1704	chr11:100754526-100755592	58
Snx13	-1.32184	BEG_peak_1772	chr12:35716578-35716901	-15119
Cib1	-1.32354	BEG_peak_1116	chr7:87374364-87375327	2573
Spns1	-1.33574	BEG_peak_1178	chr7:133520495-133521427	4
Cnnm2	-1.33661	BEG_peak_2575	chr19:46858167-46858803	22320
Gns	-1.34284	BEG_peak_1575	chr10:120821556-120822392	19825
Ankrd56	-1.35427	BEG_peak_804	chr5:93470841-93471722	2796
Arhgap23	-1.36085	BEG_peak_1695	chr11:97346478-97347423	-5552
Pxn	-1.39662	BEG_peak_826	chr5:115971200-115972317	1429
Nr1h4	-1.40983	BEG_peak_1545	chr10:88996041-88996873	-213
Myo15b	-1.42518	BEG_peak_1732	chr11:115738253-115739130	-114
Ltb4r1	-1.43244	BEG_peak_2035	chr14:56385757-56386519	1251
Commd6	-1.43274	BEG_peak_2080	chr14:102039401-102040110	-100
Sgk3	-1.43323	BEG_peak_9	chr1:9770996-9771815	-16700
Sema4a	-1.43339	BEG_peak_456	chr3:88250304-88250983	1904
Ypel5	-1.43496	BEG_peak_2410	chr17:73185263-73186218	-361
Tpcn2	-1.44817	BEG_peak_1206	chr7:152455049-152455774	14423
Fermt1	-1.46571	BEG_peak_351	chr2:132764635-132765434	2751
Grn	-1.49287	BEG_peak_1709	chr11:102293015-102293853	-805
Srpk2	-1.51179	BEG_peak_730	chr5:23118919-23119639	2987
Abcc2	-1.51496	BEG_peak_2568	chr19:43887556-43888421	3009
P2rx4	-1.52741	BEG_peak_834	chr5:123157132-123158092	-130
Cpeb4	-1.53023	BEG_peak_1607	chr11:31795673-31796618	-20791
Tmem106a	-1.55413	BEG_peak_1707	chr11:101442463-101443191	-792
Mlkl	-1.5899	BEG_peak_1308	chr8:113861699-113862900	-316
Rdh5	-1.61337	BEG_peak_1585	chr10:128358072-128359025	1401
Krt18	-1.61927	BEG_peak_2189	chr15:101846849-101847730	-11314
Irak2	-1.62923	BEG_peak_993	chr6:113606570-113607362	-11961
F2rl1	-1.63959	BEG_peak_1953	chr13:96303831-96304934	-9217
Slc7a9	-1.65937	BEG_peak_1075	chr7:36236556-36237159	2034
Hist1h2bl	-1.68205	BEG_peak_1871	chr13:21802664-21803486	5012
Rgl1	-1.76995	BEG_peak_133	chr1:154471934-154472894	-75
Bach1	-1.84582	BEG_peak_2292	chr16:87700509-87701443	1795
Pdzd2	-1.86695	BEG_peak_2097	chr15:12680464-12681346	-11184
Fam83f	-1.9441	BEG_peak_2157	chr15:80510093-80511030	8299
Prdm15	-2.03898	BEG_peak_2307	chr16:98019854-98020635	-736
Cpne8	-2.13853	BEG_peak_2164	chr15:90494840-90495677	14516
Tbc1d1	-2.14838	BEG_peak_773	chr5:64551905-64552836	927
Pid1	-2.16005	BEG_peak_73	chr1:84370052-84370714	-9655
Sec62	-2.48658	BEG_peak_418	chr3:30711577-30712267	20224
Aqp8	-3.12929	BEG_peak_1175	chr7:130604933-130605805	-549
Hgd	-3.4415	BEG_peak_2245	chr16:37584249-37585189	4388
Tdrd6	-4.1909	BEG_peak_2384	chr17:43779677-43780528	-12862
4930455G09Rik	-21.2042	BEG_peak_689	chr4:141578822-141579744	5528
