# Supplementary material for: Blimp1/Prdm1 Functions in Opposition to Irf1 to Maintain Neonatal Tolerance during Postnatal Intestinal Maturation
Source: PLoS Genet. 2015 Jul 9;11(7):e1005375. doi: 10.1371/journal.pgen.1005375 (PMC4497732; doi:10.1371/journal.pgen.1005375)
Supplement: S4 Dataset — (XLSX) [file pgen.1005375.s009.xlsx]

## Sheet: S4 dataset
S4 dataset: Annotation of Irf1 peaks and those shared with a LPS-treated BMDC Irf1 ChiP-seq dataset.
		Nearest gene (< 25kb TSS)			Overlapping Irf1 peaks between our and Gerber et al., 2013 (120 min LPS-treated BMDC)
Irf1 peak I.D.	Genomic co-ordinate	Ensembl gene I.D.	Gene symbol	Distance from TSS	Genomic co-ordinate	Length of overlap (bp)
Irf1_peak_1	chr1:3398144-3398814
Irf1_peak_2	chr1:6044826-6045210
Irf1_peak_3	chr1:7474355-7474898
Irf1_peak_4	chr1:10027947-10028460	ENSMUSG00000025917	Cops5	-85.5	chr1:10027976-10028256	280
Irf1_peak_5	chr1:13283446-13283991	ENSMUSG00000005886	Ncoa2	6069.5	chr1:13283446-13283991	545
Irf1_peak_6	chr1:13291373-13291985	ENSMUSG00000005886	Ncoa2	-1787.5
Irf1_peak_7	chr1:14813170-14813714	ENSMUSG00000081201	Smt3h2-ps4	16718.5
Irf1_peak_8	chr1:15695984-15696517	ENSMUSG00000092083	Kcnb2	-3053.5
Irf1_peak_9	chr1:30220242-30220895
Irf1_peak_10	chr1:33226924-33227438	ENSMUSG00000088750	U6	-21676.5
Irf1_peak_11	chr1:34537642-34538170	ENSMUSG00000026125	Prss39	-17436.5	chr1:34537713-34537948	235
Irf1_peak_12	chr1:41563883-41564272
Irf1_peak_13	chr1:43280882-43281645
Irf1_peak_14	chr1:43504391-43504733	ENSMUSG00000066877	Nck2	2062.5	chr1:43504391-43504733	342
Irf1_peak_15	chr1:43757507-43757945				chr1:43757507-43757945	438
Irf1_peak_16	chr1:43793872-43794308	ENSMUSG00000026051	1500015O10Rik	6600.5
Irf1_peak_17	chr1:43883103-43883587	ENSMUSG00000057363	Uxs1	425.5
Irf1_peak_18	chr1:45845424-45845699	ENSMUSG00000025995	Wdr75	-6424.5
Irf1_peak_19	chr1:47700176-47700688
Irf1_peak_20	chr1:49186992-49187700
Irf1_peak_21	chr1:49187977-49188425
Irf1_peak_22	chr1:52856119-52856568	ENSMUSG00000026102	Inpp1	-64.5	chr1:52856119-52856568	449
Irf1_peak_23	chr1:53528964-53529287
Irf1_peak_24	chr1:54643032-54643555				chr1:54643032-54643455	423
Irf1_peak_25	chr1:55823616-55824068				chr1:55823629-55823944	315
Irf1_peak_26	chr1:57906710-57907165	ENSMUSG00000038305	Spats2l	4480.5
Irf1_peak_27	chr1:57909473-57910000	ENSMUSG00000038305	Spats2l	7310.5
Irf1_peak_28	chr1:58449348-58450192	ENSMUSG00000051223	Bzw1	-169.5	chr1:58449610-58449973	363
Irf1_peak_29	chr1:58709219-58709715	ENSMUSG00000059647	Gm10068	5986.5	chr1:58709219-58709715	496
Irf1_peak_30	chr1:58767936-58768623	ENSMUSG00000026031	Cflar	-18.5	chr1:58768054-58768623	569
Irf1_peak_31	chr1:59374206-59374705	ENSMUSG00000026023	Cdk15	18707.5
Irf1_peak_32	chr1:59478228-59478844				chr1:59478312-59478512	200
Irf1_peak_33	chr1:59665133-59665713	ENSMUSG00000089276	7SK	-17968.5	chr1:59665288-59665506	218
Irf1_peak_34	chr1:61824345-61824963
Irf1_peak_35	chr1:62247504-62247865
Irf1_peak_36	chr1:62650963-62651779				chr1:62650963-62651779	816
Irf1_peak_37	chr1:63268406-63268963	ENSMUSG00000046856	Gpr1	-7608.5	chr1:63268600-63268932	332
Irf1_peak_38	chr1:64349315-64349951
Irf1_peak_39	chr1:64439606-64440011	ENSMUSG00000093228	AC167197.1	-3124.5	chr1:64439684-64439885	201
Irf1_peak_40	chr1:66625774-66626113
Irf1_peak_41	chr1:66884889-66885299	ENSMUSG00000082769	Gm15793	11085.5	chr1:66885046-66885299	253
Irf1_peak_42	chr1:66910325-66910893	ENSMUSG00000026003	Acadl	-674.5	chr1:66910325-66910672	347
Irf1_peak_43	chr1:68812683-68813308				chr1:68812683-68813308	625
Irf1_peak_44	chr1:72343772-72344293	ENSMUSG00000026187	Xrcc5	-10015.5
Irf1_peak_45	chr1:72629651-72630348	ENSMUSG00000039354	Smarcal1	-96.5	chr1:72629651-72630273	622
Irf1_peak_46	chr1:74460365-74460737	ENSMUSG00000026175	Vil1	4572.5
Irf1_peak_47	chr1:75321469-75321952	ENSMUSG00000026209	Dnpep	-7577.5
Irf1_peak_48	chr1:77089159-77089600				chr1:77089263-77089490	227
Irf1_peak_49	chr1:77462149-77462491
Irf1_peak_50	chr1:83744035-83744386
Irf1_peak_51	chr1:88186591-88187048	ENSMUSG00000087538	Gm16341	11065.5	chr1:88186853-88187048	195
Irf1_peak_52	chr1:90183731-90185086	ENSMUSG00000036251	Trpm8	10029.5	chr1:90184179-90184380	201
Irf1_peak_53	chr1:90451088-90451654				chr1:90451304-90451654	350
Irf1_peak_54	chr1:91473500-91473960	ENSMUSG00000088371	5S_rRNA	13795.5	chr1:91473634-91473893	259
Irf1_peak_55	chr1:93195456-93196066	ENSMUSG00000026307	Scly	-702.5
Irf1_peak_56	chr1:94671320-94671740
Irf1_peak_57	chr1:95756046-95756807	ENSMUSG00000034005	Gal3st2	-1502.5
Irf1_peak_58	chr1:100570262-100570863
Irf1_peak_59	chr1:102204644-102205059
Irf1_peak_60	chr1:103162614-103163304
Irf1_peak_61	chr1:105257140-105257854
Irf1_peak_62	chr1:107023225-107023623
Irf1_peak_63	chr1:107598545-107598926
Irf1_peak_64	chr1:107605978-107606523
Irf1_peak_65	chr1:107868261-107869037	ENSMUSG00000038866	Zcchc2	-18354.5	chr1:107868261-107869037	776
Irf1_peak_66	chr1:108419491-108420048	ENSMUSG00000054006	D630008O14Rik	-18727.5
Irf1_peak_67	chr1:108644089-108644566	ENSMUSG00000009905	Kdsr	11992.5
Irf1_peak_68	chr1:108714957-108715391	ENSMUSG00000009907	Vps4b	-21805.5
Irf1_peak_69	chr1:109703804-109704290
Irf1_peak_70	chr1:117919485-117919768
Irf1_peak_71	chr1:120284529-120285024	ENSMUSG00000064302	Clasp1	-860.5	chr1:120284529-120285024	495
Irf1_peak_72	chr1:122891030-122891537
Irf1_peak_73	chr1:127399866-127400226
Irf1_peak_74	chr1:127558297-127558786	ENSMUSG00000026343	Gpr39	-15057.5
Irf1_peak_75	chr1:127588101-127588635	ENSMUSG00000026343	Gpr39	14804.5
Irf1_peak_76	chr1:128659716-128660249
Irf1_peak_77	chr1:129172275-129172679
Irf1_peak_78	chr1:131254692-131255244				chr1:131254705-131255244	539
Irf1_peak_79	chr1:131853154-131853566
Irf1_peak_80	chr1:132885922-132886382
Irf1_peak_81	chr1:133763570-133763952	ENSMUSG00000026433	Rab7l1	-12.5
Irf1_peak_82	chr1:133908337-133908675	ENSMUSG00000026436	Elk4	3643.5	chr1:133908337-133908623	286
Irf1_peak_83	chr1:134224750-134225464	ENSMUSG00000009772	Nuak2	947.5
Irf1_peak_84	chr1:137093476-137093854
Irf1_peak_85	chr1:138130553-138131072	ENSMUSG00000041605	5730559C18Rik	-63.5	chr1:138130622-138130947	325
Irf1_peak_86	chr1:138581896-138582522	ENSMUSG00000085011	Gm16880	-10615.5	chr1:138581896-138582457	561
Irf1_peak_87	chr1:138657195-138657978	ENSMUSG00000093144	AC125186.2	-3424.5	chr1:138657195-138657688	493
Irf1_peak_88	chr1:140718749-140719144	ENSMUSG00000019230	Lhx9	19993.5	chr1:140719026-140719144	118
Irf1_peak_89	chr1:140878620-140879248	ENSMUSG00000086113	4930596I21Rik	4777.5	chr1:140878895-140879095	200
Irf1_peak_90	chr1:141159691-141160100	ENSMUSG00000063681	Crb1	-7602.5	chr1:141159714-141160100	386
Irf1_peak_91	chr1:144030340-144030575
Irf1_peak_92	chr1:145585904-145586198	ENSMUSG00000018196	Glrx2	-135.5
Irf1_peak_93	chr1:147855157-147855518
Irf1_peak_94	chr1:148125980-148126365
Irf1_peak_95	chr1:148341332-148341929	ENSMUSG00000035131	Fam5c	-1130.5
Irf1_peak_96	chr1:151684203-151684692	ENSMUSG00000077516	n-R5s219	-4178.5	chr1:151684497-151684692	195
Irf1_peak_97	chr1:154601595-154602311	ENSMUSG00000055547	Apobec4	4220.5	chr1:154601595-154602311	716
Irf1_peak_98	chr1:154751551-154751973	ENSMUSG00000042772	Smg7	-1932.5	chr1:154751551-154751973	422
Irf1_peak_99	chr1:157884257-157884990	ENSMUSG00000026466	Tor1aip1	-1003.5	chr1:157884257-157884990	733
Irf1_peak_100	chr1:157933174-157933636	ENSMUSG00000050565	Tor1aip2	23083.5	chr1:157933174-157933636	462
Irf1_peak_101	chr1:158648776-158649563	ENSMUSG00000033557	Fam20b	-79.5
Irf1_peak_102	chr1:158841095-158841694
Irf1_peak_103	chr1:158886550-158887034	ENSMUSG00000026594	Ralgps2	-17026.5
Irf1_peak_104	chr1:159987117-159987739
Irf1_peak_105	chr1:162533275-162533949				chr1:162533533-162533733	200
Irf1_peak_106	chr1:163000677-163001300	ENSMUSG00000026708	Cenpl	-54.5	chr1:163000677-163001300	623
Irf1_peak_107	chr1:163543686-163544153
Irf1_peak_108	chr1:163739088-163739539	ENSMUSG00000000817	Fasl	-20664.5
Irf1_peak_109	chr1:163881180-163881679	ENSMUSG00000086277	4930558K02Rik	17940.5
Irf1_peak_110	chr1:167681288-167681700	ENSMUSG00000040713	Creg1	-12363.5	chr1:167681288-167681700	412
Irf1_peak_111	chr1:171007198-171007745
Irf1_peak_112	chr1:171811743-171812248
Irf1_peak_113	chr1:173342077-173342844	ENSMUSG00000026641	Usf1	616.5	chr1:173342077-173342844	767
Irf1_peak_114	chr1:174402959-174403372	ENSMUSG00000026548	Slamf9	-2262.5	chr1:174402959-174403372	413
Irf1_peak_115	chr1:174520475-174520964	ENSMUSG00000053318	Slamf8	-14.5	chr1:174520580-174520811	231
Irf1_peak_116	chr1:179268732-179269121				chr1:179268775-179269121	346
Irf1_peak_117	chr1:179486027-179486481
Irf1_peak_118	chr1:181946137-181946460	ENSMUSG00000026490	Cdc42bpa	16910.5	chr1:181946165-181946460	295
Irf1_peak_119	chr1:183546248-183546672				chr1:183546320-183546543	223
Irf1_peak_120	chr1:183782524-183783009	ENSMUSG00000056699	Gm5533	592.5	chr1:183782524-183783009	485
Irf1_peak_121	chr1:185857941-185858760	ENSMUSG00000039384	Dusp10	84.5	chr1:185858251-185858637	386
Irf1_peak_122	chr1:189039059-189039621	ENSMUSG00000026611	Spata17	38.5	chr1:189039223-189039423	200
Irf1_peak_123	chr1:189879661-189880316
Irf1_peak_124	chr1:189951293-189951869
Irf1_peak_125	chr1:190847816-190848196	ENSMUSG00000026608	Kctd3	-16253.5
Irf1_peak_126	chr1:190920798-190921388
Irf1_peak_127	chr1:192655904-192656566	ENSMUSG00000089872	Rps6kc1	1725.5
Irf1_peak_128	chr1:192740300-192740731	ENSMUSG00000089872	Rps6kc1	-4922.5
Irf1_peak_129	chr1:193916046-193916748	ENSMUSG00000085764	Gm16621	59.5	chr1:193916046-193916748	702
Irf1_peak_130	chr1:194154072-194154726				chr1:194154072-194154726	654
Irf1_peak_131	chr1:194634740-194635205
Irf1_peak_132	chr1:194758039-194758629				chr1:194758161-194758398	237
Irf1_peak_133	chr1:195004747-195005310	ENSMUSG00000079144	A130010J15Rik	5134.5	chr1:195005010-195005310	300
Irf1_peak_134	chr1:196706039-196706351	ENSMUSG00000084631	7SK	21341.5	chr1:196706039-196706351	312
Irf1_peak_135	chr1:197067664-197068273	ENSMUSG00000080633	AC109145.1	13458.5
Irf1_peak_136	chr2:4853573-4853996	ENSMUSG00000026664	Phyh	-4767.5	chr2:4853681-4853887	206
Irf1_peak_137	chr2:6481901-6482244
Irf1_peak_138	chr2:10281345-10282017	ENSMUSG00000061186	Sfmbt2	-10455.5	chr2:10281388-10281952	564
Irf1_peak_139	chr2:11114178-11114802	ENSMUSG00000026778	Prkcq	20551.5	chr2:11114178-11114635	457
Irf1_peak_140	chr2:11627003-11627779	ENSMUSG00000023206	Il15ra	-18.5	chr2:11627003-11627779	776
Irf1_peak_141	chr2:14098233-14098703	ENSMUSG00000061531	Fam23a	2424.5
Irf1_peak_142	chr2:14165735-14166297	ENSMUSG00000026712	Mrc1	14982.5	chr2:14165735-14166297	562
Irf1_peak_143	chr2:14786472-14787262	ENSMUSG00000057914	Cacnb2	-8438.5	chr2:14786648-14787006	358
Irf1_peak_144	chr2:15784119-15784693
Irf1_peak_145	chr2:18017510-18018020	ENSMUSG00000026743	Mllt10	3206.5
Irf1_peak_146	chr2:18688025-18688547	ENSMUSG00000092353	Gm20539	-5753.5	chr2:18688025-18688547	522
Irf1_peak_147	chr2:18743176-18743927				chr2:18743303-18743823	520
Irf1_peak_148	chr2:19293001-19293801	ENSMUSG00000023094	Msrb2	-43.5	chr2:19293178-19293632	454
Irf1_peak_149	chr2:19445674-19446339	ENSMUSG00000084160	Gm13345	-15069.5
Irf1_peak_150	chr2:22319834-22320339	ENSMUSG00000082516	Gm13342	12365.5
Irf1_peak_151	chr2:23027811-23028207	ENSMUSG00000026775	Yme1l1	4137.5
Irf1_peak_152	chr2:24240491-24240975	ENSMUSG00000026979	Psd4	-189.5
Irf1_peak_153	chr2:24884718-24885059	ENSMUSG00000089513	U6	2051.5
Irf1_peak_154	chr2:25225594-25226015	ENSMUSG00000026955	2010317E24Rik	-2045.5
Irf1_peak_155	chr2:25801630-25802151	ENSMUSG00000026933	Camsap1	-10740.5	chr2:25801781-25801982	201
Irf1_peak_156	chr2:28910458-28910954	ENSMUSG00000079502	1700101E01Rik	-75.5	chr2:28910458-28910954	496
Irf1_peak_157	chr2:28956200-28956911	ENSMUSG00000082788	Gm13396	-6917.5	chr2:28956413-28956709	296
Irf1_peak_158	chr2:30319395-30320031	ENSMUSG00000089762	Ier5l	10006.5
Irf1_peak_159	chr2:31338061-31338610	ENSMUSG00000076441	Ass1	12611.5
Irf1_peak_160	chr2:33980980-33981461	ENSMUSG00000087461	C230014O12Rik	-14290.5	chr2:33980980-33981461	481
Irf1_peak_161	chr2:34966194-34966612	ENSMUSG00000057110	Cep110	1343.5	chr2:34966194-34966585	391
Irf1_peak_162	chr2:38781715-38782445	ENSMUSG00000063972	Nr6a1	-346.5	chr2:38781945-38782289	344
Irf1_peak_163	chr2:38967319-38967646	ENSMUSG00000035236	Scai	-3241.5
Irf1_peak_164	chr2:41292412-41292848
Irf1_peak_165	chr2:43476587-43477147	ENSMUSG00000026866	Kynu	21722.5	chr2:43476723-43477056	333
Irf1_peak_166	chr2:45364972-45365272
Irf1_peak_167	chr2:48188397-48189082				chr2:48188550-48188751	201
Irf1_peak_168	chr2:50021455-50022205	ENSMUSG00000050447	Lypd6	900.5	chr2:50021550-50022026	476
Irf1_peak_169	chr2:51790204-51790819	ENSMUSG00000036249	Rbm43	15.5	chr2:51790204-51790819	615
Irf1_peak_170	chr2:51828157-51828839	ENSMUSG00000026946	Nmi	-4.5	chr2:51828292-51828769	477
Irf1_peak_171	chr2:54660577-54660929
Irf1_peak_172	chr2:56154607-56155213
Irf1_peak_173	chr2:58102458-58103139				chr2:58102458-58103040	582
Irf1_peak_174	chr2:58441688-58442104	ENSMUSG00000026839	Upp2	22135.5
Irf1_peak_175	chr2:60639112-60639715	ENSMUSG00000026970	Rbms1	-20444.5
Irf1_peak_176	chr2:60777867-60778435	ENSMUSG00000080547	AL928581.1	13969.5
Irf1_peak_177	chr2:62483971-62484617	ENSMUSG00000026896	Ifih1	1.5	chr2:62483971-62484617	646
Irf1_peak_178	chr2:62662425-62662751	ENSMUSG00000085029	Gm13569	15390.5
Irf1_peak_179	chr2:62864112-62864487
Irf1_peak_180	chr2:65004817-65005206
Irf1_peak_181	chr2:65630414-65630794				chr2:65630525-65630725	200
Irf1_peak_182	chr2:65836807-65837310				chr2:65836853-65837100	247
Irf1_peak_183	chr2:66846576-66846864
Irf1_peak_184	chr2:71049582-71050090	ENSMUSG00000027012	Dync1i2	-36.5
Irf1_peak_185	chr2:71229553-71229975	ENSMUSG00000027018	Hat1	2425.5
Irf1_peak_186	chr2:72802941-72803362	ENSMUSG00000027109	Sp3	5393.5
Irf1_peak_187	chr2:74435266-74435661	ENSMUSG00000075279	Mrpl23-ps1	-5467.5
Irf1_peak_188	chr2:75592668-75593262	ENSMUSG00000086813	Gm13657	-22378.5
Irf1_peak_189	chr2:77179997-77180371	ENSMUSG00000082006	Gm13649	6788.5
Irf1_peak_190	chr2:77342064-77342496	ENSMUSG00000027016	Zfp385b	15369.5
Irf1_peak_191	chr2:78373945-78374519	ENSMUSG00000089462	7SK	16612.5	chr2:78373945-78374519	574
Irf1_peak_192	chr2:79351883-79352348
Irf1_peak_193	chr2:81130243-81130644				chr2:81130399-81130635	236
Irf1_peak_194	chr2:83271250-83271623	ENSMUSG00000083389	Gm13681	2547.5
Irf1_peak_195	chr2:84639114-84639758	ENSMUSG00000027078	Ube2l6	495.5	chr2:84639114-84639758	644
Irf1_peak_196	chr2:84640286-84641041	ENSMUSG00000027078	Ube2l6	1688.5	chr2:84640465-84640665	200
Irf1_peak_197	chr2:84735521-84736058	ENSMUSG00000050896	Rtn4rl2	-8993.5
Irf1_peak_198	chr2:84877190-84877908	ENSMUSG00000027067	Ssrp1	-60.5	chr2:84877379-84877831	452
Irf1_peak_199	chr2:90867353-90867964	ENSMUSG00000082108	Gm13777	3557.5
Irf1_peak_200	chr2:91022925-91023702	ENSMUSG00000040687	Madd	-265.5	chr2:91023169-91023702	533
Irf1_peak_201	chr2:92024168-92024655	ENSMUSG00000058318	Phf21a	-18.5
Irf1_peak_202	chr2:92229436-92229867	ENSMUSG00000027223	Mapk8ip1	3246.5
Irf1_peak_203	chr2:93485867-93486489	ENSMUSG00000040310	Alx4	3717.5	chr2:93485976-93486489	513
Irf1_peak_204	chr2:96441432-96442288
Irf1_peak_205	chr2:98150072-98150385	ENSMUSG00000089402	U7	-8591.5
Irf1_peak_206	chr2:101653728-101654247	ENSMUSG00000032841	Prr5l	537.5
Irf1_peak_207	chr2:103432434-103432755
Irf1_peak_208	chr2:103635868-103636469	ENSMUSG00000027184	Caprin1	594.5
Irf1_peak_209	chr2:103881201-103881505	ENSMUSG00000087739	SCARNA21	531.5
Irf1_peak_210	chr2:104351512-104351982	ENSMUSG00000027177	Hipk3	-17082.5
Irf1_peak_211	chr2:106937004-106937421	ENSMUSG00000089408	RNaseP_nuc	387.5
Irf1_peak_212	chr2:115810014-115810746
Irf1_peak_213	chr2:119566226-119566771	ENSMUSG00000064722	SNORA44	204.5	chr2:119566226-119566771	545
Irf1_peak_214	chr2:119731346-119731834	ENSMUSG00000033943	Mga	8479.5	chr2:119731346-119731732	386
Irf1_peak_215	chr2:120230107-120230702	ENSMUSG00000062646	Ganc	-115.5	chr2:120230107-120230702	595
Irf1_peak_216	chr2:121621209-121621685	ENSMUSG00000027238	Frmd5	-8337.5	chr2:121621520-121621685	165
Irf1_peak_217	chr2:121642653-121643001	ENSMUSG00000027238	Frmd5	-10014.5	chr2:121642965-121643001	36
Irf1_peak_218	chr2:121974139-121974697	ENSMUSG00000060802	B2m	1079.5	chr2:121974139-121974697	558
Irf1_peak_219	chr2:121989932-121990387	ENSMUSG00000033368	Trim69	3658.5	chr2:121990038-121990363	325
Irf1_peak_220	chr2:123395743-123396336
Irf1_peak_221	chr2:123404823-123405608				chr2:123405007-123405555	548
Irf1_peak_222	chr2:124460886-124461348	ENSMUSG00000027200	Sema6d	-18330.5
Irf1_peak_223	chr2:125073047-125073691	ENSMUSG00000027203	Dut	136.5	chr2:125073148-125073691	543
Irf1_peak_224	chr2:126423023-126423487	ENSMUSG00000027360	Hdc	758.5	chr2:126423045-126423389	344
Irf1_peak_225	chr2:128246006-128246620	ENSMUSG00000079053	Gm14010	-3000.5	chr2:128246006-128246620	614
Irf1_peak_226	chr2:130099913-130100251	ENSMUSG00000027405	Nop56	-97.5
Irf1_peak_227	chr2:130627105-130627789	ENSMUSG00000089662	Gm14057	2183.5	chr2:130627170-130627716	546
Irf1_peak_228	chr2:131199722-131200233	ENSMUSG00000048911	Rnf24	-21450.5	chr2:131199900-131200100	200
Irf1_peak_229	chr2:131707576-131707930	ENSMUSG00000081229	Lamr1-ps1	-22095.5
Irf1_peak_230	chr2:131943418-131943800	ENSMUSG00000027340	Slc23a2	-6421.5	chr2:131943616-131943800	184
Irf1_peak_231	chr2:133328361-133329083
Irf1_peak_232	chr2:133331679-133332144
Irf1_peak_233	chr2:133579968-133580350
Irf1_peak_234	chr2:134334210-134334587
Irf1_peak_235	chr2:134491078-134491715	ENSMUSG00000034723	Tmx4	-21469.5
Irf1_peak_236	chr2:136014199-136014607
Irf1_peak_237	chr2:136311237-136312047	ENSMUSG00000074771	Ankrd5	-16034.5
Irf1_peak_238	chr2:139067794-139068151
Irf1_peak_239	chr2:143117770-143118209
Irf1_peak_240	chr2:143680831-143681206	ENSMUSG00000082987	Gm11654	-380.5
Irf1_peak_241	chr2:143817505-143818157	ENSMUSG00000027422	Rrbp1	-8954.5	chr2:143817505-143818157	652
Irf1_peak_242	chr2:144425223-144425802	ENSMUSG00000027430	Dtd1	-175.5	chr2:144425223-144425802	579
Irf1_peak_243	chr2:145620059-145620551	ENSMUSG00000001768	Rin2	8377.5	chr2:145620155-145620355	200
Irf1_peak_244	chr2:145823879-145824487				chr2:145824031-145824231	200
Irf1_peak_245	chr2:146138065-146138547	ENSMUSG00000042938	Gm14117	7116.5
Irf1_peak_246	chr2:146283089-146283688	ENSMUSG00000037110	Ralgapa2	-10424.5
Irf1_peak_247	chr2:146431777-146432643				chr2:146431777-146432643	866
Irf1_peak_248	chr2:148116194-148116678
Irf1_peak_249	chr2:151805511-151806219	ENSMUSG00000027459	Fam110a	28.5
Irf1_peak_250	chr2:151931050-151931705	ENSMUSG00000032802	Srxn1	68.5	chr2:151931292-151931492	200
Irf1_peak_251	chr2:152157795-152158541	ENSMUSG00000027466	Rbck1	-52.5	chr2:152158035-152158329	294
Irf1_peak_252	chr2:153075541-153076146	ENSMUSG00000046020	Pofut1	-7354.5
Irf1_peak_253	chr2:153111119-153111633	ENSMUSG00000027475	Kif3b	-5879.5	chr2:153111119-153111608	489
Irf1_peak_254	chr2:154616572-154617174	ENSMUSG00000027593	Raly	65.5	chr2:154616572-154617174	602
Irf1_peak_255	chr2:156817539-156818201	ENSMUSG00000027634	Ndrg3	-2.5
Irf1_peak_256	chr2:156956789-156957442	ENSMUSG00000027639	Samhd1	-1289.5
Irf1_peak_257	chr2:157104534-157105179	ENSMUSG00000027642	Rpn2	-40.5	chr2:157104797-157104998	201
Irf1_peak_258	chr2:157408864-157409303	ENSMUSG00000067787	Blcap	-12023.5	chr2:157409038-157409239	201
Irf1_peak_259	chr2:157985415-157986221	ENSMUSG00000037820	Tgm2	-13610.5	chr2:157985600-157985919	319
Irf1_peak_260	chr2:159148215-159148615				chr2:159148215-159148615	400
Irf1_peak_261	chr2:159426618-159427221				chr2:159426618-159427221	603
Irf1_peak_262	chr2:160062405-160062947
Irf1_peak_263	chr2:160160598-160161106	ENSMUSG00000074623	Gm826	-1047.5	chr2:160160856-160161104	248
Irf1_peak_264	chr2:160173897-160174283	ENSMUSG00000074623	Gm826	-14253.5
Irf1_peak_265	chr2:160403459-160403759	ENSMUSG00000078955	Gm14222	-5528.5
Irf1_peak_266	chr2:161096588-161097088	ENSMUSG00000081099	Gm5270	-15671.5
Irf1_peak_267	chr2:162756219-162756801	ENSMUSG00000016921	Srsf6	-840.5
Irf1_peak_268	chr2:163488454-163488792	ENSMUSG00000035268	Pkig	1403.5	chr2:163488454-163488792	338
Irf1_peak_269	chr2:165841248-165841917	ENSMUSG00000027678	Ncoa3	23497.5	chr2:165841582-165841783	201
Irf1_peak_270	chr2:165856517-165856896	ENSMUSG00000027678	Ncoa3	-16645.5	chr2:165856517-165856896	379
Irf1_peak_271	chr2:166883786-166884369	ENSMUSG00000039501	Znfx1	1845.5	chr2:166883786-166884369	583
Irf1_peak_272	chr2:166887808-166888364	ENSMUSG00000039501	Znfx1	-8.5
Irf1_peak_273	chr2:167145731-167146375	ENSMUSG00000017929	B4galt5	-6667.5
Irf1_peak_274	chr2:167330578-167331230	ENSMUSG00000006418	Rnf114	1975.5	chr2:167330792-167330992	200
Irf1_peak_275	chr2:167448413-167448792	ENSMUSG00000077999	AL589870.1	3288.5	chr2:167448498-167448698	200
Irf1_peak_276	chr2:167457420-167458096	ENSMUSG00000078923	Ube2v1	-233.5
Irf1_peak_277	chr2:167523309-167523834	ENSMUSG00000006462	A530013C23Rik	6933.5	chr2:167523500-167523818	318
Irf1_peak_278	chr2:167648815-167649551	ENSMUSG00000087684	1200007C13Rik	9986.5
Irf1_peak_279	chr2:167988206-167988854	ENSMUSG00000087648	E130018N17Rik	-8513.5
Irf1_peak_280	chr2:168055680-168056357	ENSMUSG00000091642	Mocs3	34.5	chr2:168055680-168056205	525
Irf1_peak_281	chr2:168298353-168298871
Irf1_peak_282	chr2:169438768-169439059	ENSMUSG00000047907	Tshz2	-19618.5
Irf1_peak_283	chr2:170336575-170337317	ENSMUSG00000052033	Pfdn4	-101.5	chr2:170336744-170336944	200
Irf1_peak_284	chr2:173570687-173571098	ENSMUSG00000054455	Vapb	7893.5
Irf1_peak_285	chr2:179776863-179777753	ENSMUSG00000039086	Ss18l1	59.5	chr2:179777232-179777432	200
Irf1_peak_286	chr2:180323893-180324490	ENSMUSG00000049401	Ogfr	-21.5	chr2:180323893-180324490	597
Irf1_peak_287	chr2:181666888-181667506
Irf1_peak_288	chr3:3507658-3508333	ENSMUSG00000017688	Hnf4g	-64.5
Irf1_peak_289	chr3:6115926-6116319
Irf1_peak_290	chr3:7366112-7366876	ENSMUSG00000027499	Pkia	-93.5
Irf1_peak_291	chr3:7613037-7613715	ENSMUSG00000040329	Il7	297.5	chr3:7613050-7613715	665
Irf1_peak_292	chr3:9154150-9154755				chr3:9154150-9154755	605
Irf1_peak_293	chr3:11779304-11779622
Irf1_peak_294	chr3:13462977-13463285	ENSMUSG00000078587	Gm2464	11441.5
Irf1_peak_295	chr3:14450905-14451192
Irf1_peak_296	chr3:14869696-14870155	ENSMUSG00000027559	Car3	6404.5	chr3:14869696-14870046	350
Irf1_peak_297	chr3:17330676-17330963
Irf1_peak_298	chr3:19972298-19972900	ENSMUSG00000002428	Hltf	14256.5	chr3:19972298-19972900	602
Irf1_peak_299	chr3:22230124-22230676				chr3:22230124-22230452	328
Irf1_peak_300	chr3:26356739-26357148
Irf1_peak_301	chr3:26815440-26815901				chr3:26815680-26815901	221
Irf1_peak_302	chr3:27215604-27216128	ENSMUSG00000039304	Tnfsf10	-9.5	chr3:27215877-27216078	201
Irf1_peak_303	chr3:27925777-27926441	ENSMUSG00000027695	Pld1	-4147.5
Irf1_peak_304	chr3:28442361-28442887				chr3:28442402-28442866	464
Irf1_peak_305	chr3:30711803-30712306	ENSMUSG00000027706	Sec62	20167.5
Irf1_peak_306	chr3:30894224-30895017	ENSMUSG00000037643	Prkci	-92.5	chr3:30894424-30894625	201
Irf1_peak_307	chr3:36760865-36761329	ENSMUSG00000037270	4932438A13Rik	-868.5	chr3:36760950-36761325	375
Irf1_peak_308	chr3:37376123-37376816	ENSMUSG00000083696	Gm12563	-3893.5	chr3:37376312-37376816	504
Irf1_peak_309	chr3:39138819-39139187
Irf1_peak_310	chr3:40424918-40425591	ENSMUSG00000037884	1700017G19Rik	-3421.5	chr3:40425040-40425477	437
Irf1_peak_311	chr3:40657136-40657603	ENSMUSG00000074620	Gm10731	1872.5	chr3:40657136-40657603	467
Irf1_peak_312	chr3:43139619-43140238
Irf1_peak_313	chr3:49890696-49890995
Irf1_peak_314	chr3:50888929-50889374				chr3:50888929-50889374	445
Irf1_peak_315	chr3:51028402-51028925	ENSMUSG00000023087	Ccrn4l	298.5	chr3:51028402-51028899	497
Irf1_peak_316	chr3:51279425-51280158	ENSMUSG00000027739	Rab33b	-8036.5	chr3:51279425-51280158	733
Irf1_peak_317	chr3:51356804-51357427	ENSMUSG00000085462	5031434O11Rik	-6462.5	chr3:51357131-51357403	272
Irf1_peak_318	chr3:52422492-52422795	ENSMUSG00000070490	Gm10293	5917.5
Irf1_peak_319	chr3:56053608-56054161
Irf1_peak_320	chr3:59972578-59973235
Irf1_peak_321	chr3:60212740-60213325				chr3:60212740-60213138	398
Irf1_peak_322	chr3:60290372-60290875	ENSMUSG00000027763	Mbnl1	13511.5	chr3:60290372-60290875	503
Irf1_peak_323	chr3:63158152-63158891
Irf1_peak_324	chr3:63355928-63356265
Irf1_peak_325	chr3:64833378-64833779				chr3:64833706-64833779	73
Irf1_peak_326	chr3:64991727-64992121	ENSMUSG00000027827	Kcnab1	-143.5	chr3:64991728-64992121	393
Irf1_peak_327	chr3:67718770-67719328	ENSMUSG00000051777	Iqcj	22958.5	chr3:67719138-67719328	190
Irf1_peak_328	chr3:69120202-69120951	ENSMUSG00000027784	Ppm1l	-263.5	chr3:69120276-69120740	464
Irf1_peak_329	chr3:72414712-72415283
Irf1_peak_330	chr3:74135203-74135541
Irf1_peak_331	chr3:74244624-74245051
Irf1_peak_332	chr3:74259295-74259931
Irf1_peak_333	chr3:80106056-80106571
Irf1_peak_334	chr3:81187774-81188289
Irf1_peak_335	chr3:81371658-81372259				chr3:81371658-81372259	601
Irf1_peak_336	chr3:81736289-81737004	ENSMUSG00000028015	Ctso	-4.5	chr3:81736485-81736746	261
Irf1_peak_337	chr3:84617970-84618605	ENSMUSG00000028086	Fbxw7	-893.5
Irf1_peak_338	chr3:86035650-86036081	ENSMUSG00000028080	Lrba	7211.5
Irf1_peak_339	chr3:86562569-86562983				chr3:86562709-86562909	200
Irf1_peak_340	chr3:87689205-87689922	ENSMUSG00000004895	Prcc	-82.5
Irf1_peak_341	chr3:88753846-88754434	ENSMUSG00000068921	Dap3	138.5	chr3:88753846-88754191	345
Irf1_peak_342	chr3:89262835-89263417	ENSMUSG00000027952	Pmvk	56.5	chr3:89263076-89263344	268
Irf1_peak_343	chr3:89885538-89886218	ENSMUSG00000027940	Tpm3	1587.5	chr3:89885538-89886218	680
Irf1_peak_344	chr3:92040489-92041448	ENSMUSG00000068893	Sprr2a2	-13595.5
Irf1_peak_345	chr3:92075250-92076183	ENSMUSG00000074445	Sprr2a3	21121.5
Irf1_peak_346	chr3:93291845-93292131	ENSMUSG00000027908	Tchhl1	19305.5
Irf1_peak_347	chr3:94713828-94714114	ENSMUSG00000087720	U6	10391.5
Irf1_peak_348	chr3:94800647-94801351	ENSMUSG00000084846	A730011C13Rik	-132.5	chr3:94800966-94801167	201
Irf1_peak_349	chr3:95328130-95328906	ENSMUSG00000038642	Ctss	-2050.5
Irf1_peak_350	chr3:96568365-96568999				chr3:96568365-96568999	634
Irf1_peak_351	chr3:97101439-97102148	ENSMUSG00000079160	Gm17608	-153.5
Irf1_peak_352	chr3:97222937-97223300	ENSMUSG00000051392	Olfr1402	-7998.5
Irf1_peak_353	chr3:98151989-98152477	ENSMUSG00000053398	Phgdh	-8272.5	chr3:98152122-98152322	200
Irf1_peak_354	chr3:98228671-98228998
Irf1_peak_355	chr3:100496152-100496513	ENSMUSG00000008763	Man1a2	-6957.5	chr3:100496152-100496513	361
Irf1_peak_356	chr3:100814420-100814978	ENSMUSG00000086564	Cd101	11403.5
Irf1_peak_357	chr3:102294634-102295045	ENSMUSG00000027859	Ngf	20977.5
Irf1_peak_358	chr3:102527800-102528250	ENSMUSG00000027858	Tspan2	-10531.5
Irf1_peak_359	chr3:104150620-104151437	ENSMUSG00000022187	Gm5546	19479.5	chr3:104150620-104151437	817
Irf1_peak_360	chr3:104620822-104621437	ENSMUSG00000002227	Mov10	114.5	chr3:104620824-104621437	613
Irf1_peak_361	chr3:104740627-104741308	ENSMUSG00000027840	Wnt2b	23590.5	chr3:104740627-104741308	681
Irf1_peak_362	chr3:105573728-105574148
Irf1_peak_363	chr3:106794196-106794650				chr3:106794196-106794650	454
Irf1_peak_364	chr3:108060552-108061385	ENSMUSG00000085102	1700010K24Rik	-1047.5	chr3:108060552-108061385	833
Irf1_peak_365	chr3:110802445-110802956
Irf1_peak_366	chr3:116595991-116596513	ENSMUSG00000033386	Frrs1	15131.5
Irf1_peak_367	chr3:117175205-117175725
Irf1_peak_368	chr3:117762345-117762909
Irf1_peak_369	chr3:119498217-119498678	ENSMUSG00000028134	Ptbp2	-12215.5
Irf1_peak_370	chr3:121196888-121197386				chr3:121197035-121197327	292
Irf1_peak_371	chr3:123687010-123687419	ENSMUSG00000081939	Gm15399	818.5
Irf1_peak_372	chr3:124056814-124057128
Irf1_peak_373	chr3:126396139-126396727	ENSMUSG00000086679	Gm15551	-24601.5	chr3:126396479-126396680	201
Irf1_peak_374	chr3:126461310-126461819	ENSMUSG00000053819	Camk2d	-19556.5
Irf1_peak_375	chr3:126826231-126826822	ENSMUSG00000032826	Ank2	-17734.5
Irf1_peak_376	chr3:127233235-127233713	ENSMUSG00000076252	Mir302b	-14762.5
Irf1_peak_377	chr3:127275394-127275941	ENSMUSG00000051278	4930422G04Rik	19281.5	chr3:127275550-127275769	219
Irf1_peak_378	chr3:129082029-129082658
Irf1_peak_379	chr3:129852182-129852515				chr3:129852182-129852515	333
Irf1_peak_380	chr3:131053287-131053879	ENSMUSG00000050931	Sgms2	-5755.5	chr3:131053514-131053714	200
Irf1_peak_381	chr3:132477691-132478360
Irf1_peak_382	chr3:132914952-132915528	ENSMUSG00000040969	D630013G24Rik	-17295.5
Irf1_peak_383	chr3:133293260-133294104				chr3:133293471-133293671	200
Irf1_peak_384	chr3:134875165-134875830	ENSMUSG00000045328	Cenpe	-80.5	chr3:134875296-134875497	201
Irf1_peak_385	chr3:135101948-135102489	ENSMUSG00000078578	Ube2d3	501.5	chr3:135102072-135102489	417
Irf1_peak_386	chr3:136371176-136371705				chr3:136371176-136371644	468
Irf1_peak_387	chr3:136782367-136782865				chr3:136782367-136782865	498
Irf1_peak_388	chr3:137781325-137781834	ENSMUSG00000028158	Mttp	12787.5
Irf1_peak_389	chr3:137976038-137976460	ENSMUSG00000053054	Adh6a	-55.5
Irf1_peak_390	chr3:142048644-142049047	ENSMUSG00000028273	Pdlim5	6004.5
Irf1_peak_391	chr3:142192908-142193507	ENSMUSG00000040253	Gbp7	-69.5	chr3:142192908-142193507	599
Irf1_peak_392	chr3:142222697-142223296	ENSMUSG00000028268	Gbp3	-55.5	chr3:142222697-142223296	599
Irf1_peak_393	chr3:142282918-142283917	ENSMUSG00000028270	Gbp2	-15.5	chr3:142283058-142283610	552
Irf1_peak_394	chr3:144366876-144367297	ENSMUSG00000037062	Sh3glb1	16186.5	chr3:144366967-144367168	201
Irf1_peak_395	chr3:144764888-144765395	ENSMUSG00000036960	Clca5	-3158.5
Irf1_peak_396	chr3:145103948-145104423				chr3:145103948-145104329	381
Irf1_peak_397	chr3:145281104-145281634
Irf1_peak_398	chr3:145821051-145821490	ENSMUSG00000011008	Mcoln2	8069.5	chr3:145821051-145821490	439
Irf1_peak_399	chr3:146514876-146515442	ENSMUSG00000036745	Ttll7	-116.5
Irf1_peak_400	chr3:149881023-149881564				chr3:149881023-149881564	541
Irf1_peak_401	chr3:151814909-151815460	ENSMUSG00000084343	Gm16198	-1217.5
Irf1_peak_402	chr3:151979286-151979834	ENSMUSG00000054942	Fam73a	23856.5	chr3:151979520-151979834	314
Irf1_peak_403	chr3:155426781-155427311	ENSMUSG00000065807	U6	24448.5
Irf1_peak_404	chr3:157440707-157441134				chr3:157440781-157440981	200
Irf1_peak_405	chr4:3201981-3202536	ENSMUSG00000081165	Gm11783	16767.5
Irf1_peak_406	chr4:3761868-3762484	ENSMUSG00000088351	snoU54	210.5	chr4:3761868-3762466	598
Irf1_peak_407	chr4:6719212-6719709
Irf1_peak_408	chr4:7161500-7162271				chr4:7161500-7161975	475
Irf1_peak_409	chr4:8236496-8237128
Irf1_peak_410	chr4:9270220-9270802	ENSMUSG00000041216	Clvs1	7785.5	chr4:9270220-9270802	582
Irf1_peak_411	chr4:10602061-10602716
Irf1_peak_412	chr4:11074200-11074629	ENSMUSG00000081490	Gm11830	2518.5	chr4:11074200-11074561	361
Irf1_peak_413	chr4:11469808-11470412	ENSMUSG00000078773	Rad54b	-15960.5
Irf1_peak_414	chr4:11498281-11498502	ENSMUSG00000066307	Rad54b	-8449.5
Irf1_peak_415	chr4:11498522-11498828	ENSMUSG00000066307	Rad54b	-8142.5	chr4:11498661-11498828	167
Irf1_peak_416	chr4:13924156-13924830	ENSMUSG00000086927	Gm11823	-2094.5	chr4:13924156-13924829	673
Irf1_peak_417	chr4:15782525-15782972
Irf1_peak_418	chr4:16095497-16096063	ENSMUSG00000085112	A530072M11Rik	4498.5	chr4:16095497-16096063	566
Irf1_peak_419	chr4:22529189-22529778				chr4:22529479-22529778	299
Irf1_peak_420	chr4:22702205-22702630				chr4:22702205-22702630	425
Irf1_peak_421	chr4:24122770-24123110
Irf1_peak_422	chr4:28103849-28104466
Irf1_peak_423	chr4:28573272-28573702
Irf1_peak_424	chr4:29453401-29453866
Irf1_peak_425	chr4:30406531-30406812
Irf1_peak_426	chr4:32303488-32303862	ENSMUSG00000083564	Gm11929	9534.5
Irf1_peak_427	chr4:33093120-33093570	ENSMUSG00000028278	Rragd	1114.5
Irf1_peak_428	chr4:33953999-33954583
Irf1_peak_429	chr4:34828213-34828567	ENSMUSG00000039967	Zfp292	1777.5	chr4:34828335-34828567	232
Irf1_peak_430	chr4:40186457-40187238	ENSMUSG00000040296	Ddx58	-39.5
Irf1_peak_431	chr4:41404915-41405552	ENSMUSG00000028438	Kif24	6629.5
Irf1_peak_432	chr4:41688074-41688672	ENSMUSG00000036078	Sigmar1	-52.5
Irf1_peak_433	chr4:43394591-43395328	ENSMUSG00000035969	Rusc2	0.5	chr4:43394591-43395328	737
Irf1_peak_434	chr4:43929018-43929594	ENSMUSG00000028476	Reck	-23905.5
Irf1_peak_435	chr4:45984896-45985517	ENSMUSG00000035517	Tdrd7	128.5
Irf1_peak_436	chr4:53036216-53036616	ENSMUSG00000015247	Nipsnap3b	2619.5
Irf1_peak_437	chr4:54269275-54269821	ENSMUSG00000083624	Gm12469	-20788.5
Irf1_peak_438	chr4:55524054-55524553	ENSMUSG00000082952	Gm12507	3161.5	chr4:55524265-55524465	200
Irf1_peak_439	chr4:55715201-55715704
Irf1_peak_440	chr4:55879327-55879960
Irf1_peak_441	chr4:56235318-56235417	ENSMUSG00000085020	2310081O03Rik	1864.5	chr4:56235318-56235417	99
Irf1_peak_442	chr4:56905558-56906103	ENSMUSG00000065544	Mir32	2448.5	chr4:56905558-56906015	457
Irf1_peak_443	chr4:57143167-57143528	ENSMUSG00000028434	Epb4.1l4b	7698.5
Irf1_peak_444	chr4:57967268-57967755	ENSMUSG00000028367	Txn1	1764.5	chr4:57967566-57967755	189
Irf1_peak_445	chr4:58540869-58541259	ENSMUSG00000038668	Lpar1	20245.5
Irf1_peak_446	chr4:58879333-58880013	ENSMUSG00000050812	AI314180	-21893.5	chr4:58879333-58880013	680
Irf1_peak_447	chr4:58911118-58911714	ENSMUSG00000050812	AI314180	6433.5	chr4:58911387-58911714	327
Irf1_peak_448	chr4:59465233-59465709	ENSMUSG00000038578	Susd1	-14054.5
Irf1_peak_449	chr4:62563904-62564592				chr4:62564073-62564469	396
Irf1_peak_450	chr4:62833101-62833770	ENSMUSG00000028357	Kif12	-129.5
Irf1_peak_451	chr4:64158633-64159214
Irf1_peak_452	chr4:67994520-67995276	ENSMUSG00000086790	Gm12911	-11879.5	chr4:67994520-67995276	756
Irf1_peak_453	chr4:70999610-71000027				chr4:70999701-70999959	258
Irf1_peak_454	chr4:71339698-71340200	ENSMUSG00000082432	Gm11231	900.5
Irf1_peak_455	chr4:73114078-73114552
Irf1_peak_456	chr4:73771538-73772036
Irf1_peak_457	chr4:74245513-74246199
Irf1_peak_458	chr4:78265152-78265855				chr4:78265152-78265855	703
Irf1_peak_459	chr4:78434973-78435402	ENSMUSG00000082697	Gm12913	-15082.5
Irf1_peak_460	chr4:81449215-81449699
Irf1_peak_461	chr4:83132208-83132835	ENSMUSG00000028484	Psip1	-139.5	chr4:83132378-83132659	281
Irf1_peak_462	chr4:86364928-86365407
Irf1_peak_463	chr4:87539299-87539783	ENSMUSG00000028496	Mllt3	-19047.5
Irf1_peak_464	chr4:87678801-87679583	ENSMUSG00000028496	Mllt3	-21.5
Irf1_peak_465	chr4:88000425-88001120	ENSMUSG00000038368	BC057079	9460.5	chr4:88000425-88000743	318
Irf1_peak_466	chr4:88195877-88196640	ENSMUSG00000073812	Gm12597	7776.5	chr4:88196124-88196640	516
Irf1_peak_467	chr4:88563633-88564135	ENSMUSG00000065408	Mir31	-7257.5
Irf1_peak_468	chr4:90732074-90732479
Irf1_peak_469	chr4:92481692-92482024
Irf1_peak_470	chr4:94827765-94828461				chr4:94827865-94828461	596
Irf1_peak_471	chr4:94969893-94970580				chr4:94970120-94970321	201
Irf1_peak_472	chr4:95749879-95750394	ENSMUSG00000028571	Cyp2j13	-6007.5
Irf1_peak_473	chr4:97418743-97419107	ENSMUSG00000085710	Gm12676	5181.5	chr4:97418743-97419107	364
Irf1_peak_474	chr4:98571212-98571513	ENSMUSG00000028560	Usp1	-19142.5
Irf1_peak_475	chr4:99002741-99003294				chr4:99002741-99003294	553
Irf1_peak_476	chr4:101029922-101030466	ENSMUSG00000086782	E130102H24Rik	-1369.5	chr4:101030013-101030434	421
Irf1_peak_477	chr4:101951514-101952133	ENSMUSG00000028525	Pde4b	23909.5	chr4:101951523-101951879	356
Irf1_peak_478	chr4:103764990-103765258
Irf1_peak_479	chr4:104925130-104925681				chr4:104925281-104925482	201
Irf1_peak_480	chr4:106866380-106866765	ENSMUSG00000028619	2210012G02Rik	-14927.5	chr4:106866557-106866757	200
Irf1_peak_481	chr4:114917871-114918151	ENSMUSG00000083138	Cyp4a29-ps	3305.5
Irf1_peak_482	chr4:115747478-115748087	ENSMUSG00000028703	Lrrc41	-78.5	chr4:115747600-115748083	483
Irf1_peak_483	chr4:115893742-115894383	ENSMUSG00000028698	Pik3r3	-114.5	chr4:115893966-115894167	201
Irf1_peak_484	chr4:116585935-116586529	ENSMUSG00000088902	7SK	-1715.5
Irf1_peak_485	chr4:116623791-116624501	ENSMUSG00000082207	Gm12998	-5015.5	chr4:116624166-116624366	200
Irf1_peak_486	chr4:122503896-122504495	ENSMUSG00000028657	Ppt1	-9224.5	chr4:122504005-122504495	490
Irf1_peak_487	chr4:122762199-122763073	ENSMUSG00000086153	Gm12923	8627.5	chr4:122762518-122762719	201
Irf1_peak_488	chr4:123427260-123427813	ENSMUSG00000023075	Akirin1	-51.5
Irf1_peak_489	chr4:124323832-124324165	ENSMUSG00000078236	Pou3f1	-10005.5
Irf1_peak_490	chr4:124419843-124420303	ENSMUSG00000076119	Mir698	-915.5
Irf1_peak_491	chr4:125933487-125933934	ENSMUSG00000028849	Mtap7d1	-128.5	chr4:125933530-125933865	335
Irf1_peak_492	chr4:128405408-128406183	ENSMUSG00000028796	Phc2	601.5	chr4:128405408-128406183	775
Irf1_peak_493	chr4:128737035-128737543	ENSMUSG00000028793	Rnf19b	1348.5	chr4:128737275-128737543	268
Irf1_peak_494	chr4:129219917-129220354	ENSMUSG00000028800	Hdac1	-189.5	chr4:129219917-129220354	437
Irf1_peak_495	chr4:129233514-129234029	ENSMUSG00000000409	Lck	-185.5	chr4:129233514-129234029	515
Irf1_peak_496	chr4:129785107-129785631	ENSMUSG00000028779	Pef1	576.5
Irf1_peak_497	chr4:131212696-131212996	ENSMUSG00000087171	Gm12962	15237.5
Irf1_peak_498	chr4:131965708-131966282	ENSMUSG00000093670	AL805897.1	1736.5	chr4:131965708-131966076	368
Irf1_peak_499	chr4:132303652-132304060	ENSMUSG00000028885	Smpdl3b	9331.5	chr4:132303652-132304060	408
Irf1_peak_500	chr4:132454220-132454726	ENSMUSG00000083816	Gm13033	13714.5
Irf1_peak_501	chr4:132652485-132653079	ENSMUSG00000066041	Gm10151	11548.5
Irf1_peak_502	chr4:132685904-132686483	ENSMUSG00000028868	Wasf2	-280.5	chr4:132685904-132686483	579
Irf1_peak_503	chr4:134492071-134492457	ENSMUSG00000028821	Syf2	5359.5	chr4:134492071-134492457	386
Irf1_peak_504	chr4:134869637-134870236	ENSMUSG00000082833	Gm12982	-6013.5	chr4:134869752-134870099	347
Irf1_peak_505	chr4:135100847-135101545
Irf1_peak_506	chr4:135702672-135703302	ENSMUSG00000007872	Id3	2047.5
Irf1_peak_507	chr4:135769642-135770056	ENSMUSG00000036995	Asap3	7541.5
Irf1_peak_508	chr4:136311953-136312394
Irf1_peak_509	chr4:136391800-136392303	ENSMUSG00000028664	Ephb2	-126.5	chr4:136391902-136392203	301
Irf1_peak_510	chr4:137563483-137564322	ENSMUSG00000028760	Eif4g3	3302.5	chr4:137563629-137564061	432
Irf1_peak_511	chr4:137645502-137645820
Irf1_peak_512	chr4:139178438-139179267	ENSMUSG00000028737	Aldh4a1	77.5	chr4:139178776-139178976	200
Irf1_peak_513	chr4:140326120-140326800	ENSMUSG00000025330	Padi4	3646.5
Irf1_peak_514	chr4:141727229-141727831	ENSMUSG00000087525	Gm13062	-9030.5
Irf1_peak_515	chr4:144549980-144550417	ENSMUSG00000073719	Vps13d	14363.5
Irf1_peak_516	chr4:144836450-144837022	ENSMUSG00000028599	Tnfrsf1b	-25.5	chr4:144836450-144837022	572
Irf1_peak_517	chr4:146764890-146766046	ENSMUSG00000081140	Gm8178	12231.5
Irf1_peak_518	chr4:147048270-147049250	ENSMUSG00000086130	Gm16211	-3714.5
Irf1_peak_519	chr4:147702687-147702991	ENSMUSG00000087027	Gm13206	21776.5	chr4:147702687-147702991	304
Irf1_peak_520	chr4:148000688-148001310	ENSMUSG00000041459	Tardbp	-107.5	chr4:148000688-148001310	622
Irf1_peak_521	chr4:149890286-149890761
Irf1_peak_522	chr4:151699417-151699922	ENSMUSG00000028936	Rpl22	-94.5	chr4:151699450-151699891	441
Irf1_peak_523	chr4:151851864-151852539	ENSMUSG00000039577	Nphp4	-114.5	chr4:151851988-151852311	323
Irf1_peak_524	chr4:153672061-153672391	ENSMUSG00000029032	Arhgef16	1784.5
Irf1_peak_525	chr4:154975378-154976104	ENSMUSG00000042202	Slc35e2	74.5	chr4:154975516-154975870	354
Irf1_peak_526	chr4:155538518-155538897	ENSMUSG00000041936	Agrn	4447.5
Irf1_peak_527	chr4:155574584-155575316	ENSMUSG00000035692	Isg15	-59.5	chr4:155574729-155575173	444
Irf1_peak_528	chr5:3799942-3800469	ENSMUSG00000040351	Ankib1	2977.5	chr5:3799942-3800469	527
Irf1_peak_529	chr5:3800689-3801417	ENSMUSG00000040351	Ankib1	2015.5	chr5:3800689-3801339	650
Irf1_peak_530	chr5:4232139-4232540				chr5:4232211-4232436	225
Irf1_peak_531	chr5:5186043-5186445	ENSMUSG00000028926	Cdk14	9102.5
Irf1_peak_532	chr5:5311517-5312064				chr5:5311827-5312064	237
Irf1_peak_533	chr5:8056092-8056686	ENSMUSG00000003161	Sri	-95.5	chr5:8056225-8056515	290
Irf1_peak_534	chr5:9059336-9059773				chr5:9059432-9059633	201
Irf1_peak_535	chr5:17053080-17053736				chr5:17053080-17053635	555
Irf1_peak_536	chr5:17311104-17311853
Irf1_peak_537	chr5:17516036-17516698
Irf1_peak_538	chr5:23122187-23122803	ENSMUSG00000062604	Srpk2	-230.5	chr5:23122187-23122803	616
Irf1_peak_539	chr5:24191890-24192487	ENSMUSG00000028954	Nub1	605.5	chr5:24191890-24192487	597
Irf1_peak_540	chr5:24960933-24961671	ENSMUSG00000092510	Gm18343	5248.5	chr5:24960933-24961671	738
Irf1_peak_541	chr5:25015126-25015598	ENSMUSG00000077387	U1	-1324.5
Irf1_peak_542	chr5:27158010-27158569	ENSMUSG00000061576	Dpp6	14373.5	chr5:27158065-27158569	504
Irf1_peak_543	chr5:28117880-28118469	ENSMUSG00000002221	Paxip1	-213.5	chr5:28117913-28118469	556
Irf1_peak_544	chr5:31556770-31557510	ENSMUSG00000029149	Krtcap3	2175.5
Irf1_peak_545	chr5:32437460-32438362	ENSMUSG00000029135	Fosl2	-922.5	chr5:32437460-32438362	902
Irf1_peak_546	chr5:33484359-33484855	ENSMUSG00000081618	5033423K11Rik	382.5
Irf1_peak_547	chr5:33994700-33995659	ENSMUSG00000004642	Slbp	69.5	chr5:33994982-33995312	330
Irf1_peak_548	chr5:37092013-37092438	ENSMUSG00000029190	D5Ertd579e	-5045.5
Irf1_peak_549	chr5:37117590-37118112	ENSMUSG00000060708	Cno	22103.5	chr5:37117590-37118112	522
Irf1_peak_550	chr5:42099173-42099797	ENSMUSG00000029128	Rab28	-127.5	chr5:42099404-42099714	310
Irf1_peak_551	chr5:42131064-42131400	ENSMUSG00000049691	Nkx3-2	24248.5	chr5:42131064-42131400	336
Irf1_peak_552	chr5:44300237-44300773	ENSMUSG00000087281	Gm16015	599.5
Irf1_peak_553	chr5:44456213-44456997				chr5:44456213-44456997	784
Irf1_peak_554	chr5:45911842-45912486	ENSMUSG00000015804	Med28	-89.5	chr5:45911864-45912193	329
Irf1_peak_555	chr5:46248914-46249501	ENSMUSG00000015882	Lcorl	-348.5
Irf1_peak_556	chr5:47904923-47905208
Irf1_peak_557	chr5:52072953-52073631
Irf1_peak_558	chr5:52244761-52245173
Irf1_peak_559	chr5:53017791-53018144	ENSMUSG00000052295	8030423F21Rik	-7693.5
Irf1_peak_560	chr5:53391312-53391637
Irf1_peak_561	chr5:60402951-60403149
Irf1_peak_562	chr5:62621502-62622042
Irf1_peak_563	chr5:65309063-65309541	ENSMUSG00000044827	Tlr1	14798.5
Irf1_peak_564	chr5:66225004-66225753	ENSMUSG00000037795	N4bp2	8865.5	chr5:66225004-66225753	749
Irf1_peak_565	chr5:66474490-66474932	ENSMUSG00000070780	Rbm47	-2490.5	chr5:66474490-66474932	442
Irf1_peak_566	chr5:68238474-68239132	ENSMUSG00000037685	Atp8a1	-208.5	chr5:68238474-68239132	658
Irf1_peak_567	chr5:69913247-69913717	ENSMUSG00000029158	Yipf7	20404.5	chr5:69913247-69913717	470
Irf1_peak_568	chr5:73948075-73948833
Irf1_peak_569	chr5:74452067-74452568	ENSMUSG00000054814	Usp46	9361.5
Irf1_peak_570	chr5:74852830-74853211	ENSMUSG00000062110	Scfd2	22138.5
Irf1_peak_571	chr5:75711926-75712581				chr5:75711926-75712581	655
Irf1_peak_572	chr5:77523409-77523993	ENSMUSG00000087541	Gm15830	119.5
Irf1_peak_573	chr5:77589408-77589954				chr5:77589521-77589896	375
Irf1_peak_574	chr5:82000698-82000933
Irf1_peak_575	chr5:86789944-86790434	ENSMUSG00000061259	Tmprss11d	12186.5
Irf1_peak_576	chr5:88800582-88801148	ENSMUSG00000029282	Amtn	-4327.5
Irf1_peak_577	chr5:89156649-89157208	ENSMUSG00000006262	Mob1b	6963.5	chr5:89156649-89157208	559
Irf1_peak_578	chr5:90092066-90092578	ENSMUSG00000084500	7SK	-18602.5
Irf1_peak_579	chr5:90652960-90653578	ENSMUSG00000035505	Cox18	-185.5
Irf1_peak_580	chr5:92782227-92782916	ENSMUSG00000034855	Cxcl10	-4656.5	chr5:92782227-92782916	689
Irf1_peak_581	chr5:93315656-93316082	ENSMUSG00000029381	Shroom3	-11132.5
Irf1_peak_582	chr5:93322257-93322580	ENSMUSG00000029381	Shroom3	-4601.5
Irf1_peak_583	chr5:93521848-93522551	ENSMUSG00000058013	39325	-238.5	chr5:93521848-93522551	703
Irf1_peak_584	chr5:96714729-96715260
Irf1_peak_585	chr5:99495678-99496322
Irf1_peak_586	chr5:102207456-102208030	ENSMUSG00000029330	Cds1	13548.5
Irf1_peak_587	chr5:104182494-104183316	ENSMUSG00000029313	Aff1	-222.5	chr5:104182494-104183047	553
Irf1_peak_588	chr5:104379070-104379696
Irf1_peak_589	chr5:105491406-105491845	ENSMUSG00000034438	Gbp8	-9056.5	chr5:105491406-105491845	439
Irf1_peak_590	chr5:105539244-105539635	ENSMUSG00000029298	Gbp9	-89.5	chr5:105539282-105539635	353
Irf1_peak_591	chr5:105568505-105568982	ENSMUSG00000079363	Gbp4	-79.5	chr5:105568505-105568982	477
Irf1_peak_592	chr5:105722601-105723098	ENSMUSG00000079362	Gbp6	-188.5	chr5:105722728-105723098	370
Irf1_peak_593	chr5:105815663-105816213	ENSMUSG00000086871	Gm16834	-14413.5
Irf1_peak_594	chr5:106836708-106837159				chr5:106836708-106837159	451
Irf1_peak_595	chr5:107788700-107789137	ENSMUSG00000029279	Brdt	51.5
Irf1_peak_596	chr5:108731273-108731919	ENSMUSG00000029263	Pigg	-9980.5	chr5:108731639-108731840	201
Irf1_peak_597	chr5:111256571-111256941	ENSMUSG00000043510	Hscb	7146.5
Irf1_peak_598	chr5:115224246-115225061	ENSMUSG00000041870	Ankrd13a	-22.5	chr5:115224246-115224991	745
Irf1_peak_599	chr5:115346979-115347899	ENSMUSG00000029561	Oasl2	-104.5	chr5:115347385-115347586	201
Irf1_peak_600	chr5:117807367-117807737	ENSMUSG00000029364	Wsb2	213.5
Irf1_peak_601	chr5:119040352-119040785
Irf1_peak_602	chr5:119099742-119100178
Irf1_peak_603	chr5:119794517-119795195
Irf1_peak_604	chr5:121062244-121063195	ENSMUSG00000029600	1110008J03Rik	-4.5
Irf1_peak_605	chr5:121262360-121262953	ENSMUSG00000029605	Oas1b	-6.5	chr5:121262623-121262855	232
Irf1_peak_606	chr5:121677133-121677881	ENSMUSG00000042744	Gm15800	7376.5	chr5:121677230-121677881	651
Irf1_peak_607	chr5:121833857-121834521	ENSMUSG00000042726	Trafd1	1238.5	chr5:121833922-121834521	599
Irf1_peak_608	chr5:122533236-122533766	ENSMUSG00000013936	Myl2	-17481.5	chr5:122533474-122533698	224
Irf1_peak_609	chr5:123914568-123915223	ENSMUSG00000082532	Rpl31-ps6	-1584.5	chr5:123914830-123915097	267
Irf1_peak_610	chr5:124170694-124171275	ENSMUSG00000029427	Zcchc8	-52.5
Irf1_peak_611	chr5:124312975-124313474	ENSMUSG00000045502	Niacr1	2350.5	chr5:124312975-124313474	499
Irf1_peak_612	chr5:124416862-124417251	ENSMUSG00000000915	Hip1r	-6653.5
Irf1_peak_613	chr5:125225293-125225778	ENSMUSG00000038011	Dnahc10	13777.5	chr5:125225293-125225778	485
Irf1_peak_614	chr5:125916233-125916830	ENSMUSG00000029480	Dhx37	-1941.5
Irf1_peak_615	chr5:129483189-129483728	ENSMUSG00000029428	Stx2	11465.5	chr5:129483238-129483728	490
Irf1_peak_616	chr5:129522287-129522874	ENSMUSG00000029430	Ran	-3482.5	chr5:129522344-129522544	200
Irf1_peak_617	chr5:131029709-131030164
Irf1_peak_618	chr5:132022414-132022790	ENSMUSG00000029673	Auts2	-8013.5
Irf1_peak_619	chr5:132397873-132398544
Irf1_peak_620	chr5:136164761-136165302	ENSMUSG00000005514	Por	19.5	chr5:136164761-136165302	541
Irf1_peak_621	chr5:137591778-137592365	ENSMUSG00000043279	Trim56	-7.5	chr5:137591864-137592099	235
Irf1_peak_622	chr5:137974363-137975055	ENSMUSG00000029713	Gnb2	103.5	chr5:137974363-137974995	632
Irf1_peak_623	chr5:138052267-138052934	ENSMUSG00000029718	Pcolce	14.5
Irf1_peak_624	chr5:138326412-138327061	ENSMUSG00000083813	Gm15502	11375.5	chr5:138326814-138327015	201
Irf1_peak_625	chr5:138635140-138635865	ENSMUSG00000049285	Mblac1	5.5	chr5:138635180-138635865	685
Irf1_peak_626	chr5:139687193-139687645	ENSMUSG00000036817	Sun1	-403.5
Irf1_peak_627	chr5:139786302-139786782	ENSMUSG00000056413	Adap1	-2820.5	chr5:139786302-139786782	480
Irf1_peak_628	chr5:140877465-140878060	ENSMUSG00000029560	Snx8	-12609.5	chr5:140877714-140877942	228
Irf1_peak_629	chr5:140894613-140895448	ENSMUSG00000056076	Eif3b	-422.5	chr5:140894767-140895174	407
Irf1_peak_630	chr5:141180343-141180983	ENSMUSG00000000148	Baat1	-354.5	chr5:141180354-141180983	629
Irf1_peak_631	chr5:142896974-142897567	ENSMUSG00000056493	Foxk1	19868.5	chr5:142897096-142897528	432
Irf1_peak_632	chr5:143577669-143578228	ENSMUSG00000039477	Tnrc18	1218.5	chr5:143577669-143578228	559
Irf1_peak_633	chr5:144491633-144492235	ENSMUSG00000051306	Usp42	1274.5	chr5:144491769-144491970	201
Irf1_peak_634	chr5:147487906-147488671
Irf1_peak_635	chr5:148672435-148672888	ENSMUSG00000029649	Pomp	524.5	chr5:148672496-148672888	392
Irf1_peak_636	chr5:148772035-148772555	ENSMUSG00000029651	Mtus2	3317.5
Irf1_peak_637	chr5:149230659-149231267	ENSMUSG00000041313	Slc7a1	-19377.5
Irf1_peak_638	chr5:149766596-149767105	ENSMUSG00000087272	Gm15409	-4035.5	chr5:149766596-149767071	475
Irf1_peak_639	chr6:3046214-3046774
Irf1_peak_640	chr6:3185934-3186347
Irf1_peak_641	chr6:3295859-3296483
Irf1_peak_642	chr6:3336560-3336917	ENSMUSG00000047735	Samd9l	-1757.5
Irf1_peak_643	chr6:3349339-3349864	ENSMUSG00000047735	Samd9l	49.5	chr6:3349339-3349695	356
Irf1_peak_644	chr6:3570381-3570911				chr6:3570505-3570706	201
Irf1_peak_645	chr6:4253334-4254012				chr6:4253490-4253830	340
Irf1_peak_646	chr6:4839593-4840129	ENSMUSG00000083041	Gm9835	3988.5
Irf1_peak_647	chr6:5329035-5329674	ENSMUSG00000042607	Asb4	-4115.5
Irf1_peak_648	chr6:6224840-6225310				chr6:6224840-6224879	39
Irf1_peak_649	chr6:7794532-7794805	ENSMUSG00000042460	C1galt1	-180.5
Irf1_peak_650	chr6:8748095-8748399	ENSMUSG00000062995	Ica1	-19742.5
Irf1_peak_651	chr6:9676300-9677092				chr6:9676463-9676873	410
Irf1_peak_652	chr6:11116117-11116825
Irf1_peak_653	chr6:11780897-11781648
Irf1_peak_654	chr6:12801944-12802576	ENSMUSG00000083620	Gm15529	-5132.5
Irf1_peak_655	chr6:13821203-13821734	ENSMUSG00000052419	2610001J05Rik	25.5
Irf1_peak_656	chr6:17290610-17291178
Irf1_peak_657	chr6:17579741-17580130	ENSMUSG00000015733	Capza2	-6319.5
Irf1_peak_658	chr6:18769827-18770297	ENSMUSG00000071568	Gm5874	-4458.5
Irf1_peak_659	chr6:22021097-22021648	ENSMUSG00000090888	Gm17429	-3651.5
Irf1_peak_660	chr6:23463472-23464051
Irf1_peak_661	chr6:24238653-24239315				chr6:24238750-24238971	221
Irf1_peak_662	chr6:24494143-24494722	ENSMUSG00000029685	Asb15	-11672.5
Irf1_peak_663	chr6:24614840-24615229	ENSMUSG00000029684	Wasl	-50.5
Irf1_peak_664	chr6:27008167-27008718				chr6:27008341-27008718	377
Irf1_peak_665	chr6:34267317-34267853	ENSMUSG00000001642	Akr1b3	-217.5	chr6:34267474-34267853	379
Irf1_peak_666	chr6:34812844-34813423	ENSMUSG00000057137	Tmem140	-61.5	chr6:34812985-34813186	201
Irf1_peak_667	chr6:35093942-35094740	ENSMUSG00000038784	Cnot4	-10589.5	chr6:35093946-35094740	794
Irf1_peak_668	chr6:38287880-38288547	ENSMUSG00000029826	Zc3hav1	16067.5	chr6:38288052-38288547	495
Irf1_peak_669	chr6:38292228-38292797	ENSMUSG00000029826	Zc3hav1	11865.5	chr6:38292355-38292630	275
Irf1_peak_670	chr6:38303959-38304740	ENSMUSG00000029826	Zc3hav1	-60.5	chr6:38303959-38304740	781
Irf1_peak_671	chr6:38850642-38851280	ENSMUSG00000029925	Tbxas1	-18038.5	chr6:38850642-38851262	620
Irf1_peak_672	chr6:39067814-39068673	ENSMUSG00000038507	Parp12	94.5	chr6:39067814-39068416	602
Irf1_peak_673	chr6:39207924-39208396	ENSMUSG00000089422	U6	7727.5
Irf1_peak_674	chr6:39308960-39309544	ENSMUSG00000029924	Slc37a3	18348.5	chr6:39308960-39309544	584
Irf1_peak_675	chr6:39330909-39331632	ENSMUSG00000029923	Rab19	172.5	chr6:39331039-39331584	545
Irf1_peak_676	chr6:40768461-40769007				chr6:40768604-40768805	201
Irf1_peak_677	chr6:40903729-40904246	ENSMUSG00000063252	Gm4744	439.5
Irf1_peak_678	chr6:43210736-43211257	ENSMUSG00000033542	Arhgef5	-4729.5
Irf1_peak_679	chr6:47461970-47462384	ENSMUSG00000029686	Cul1	-2705.5
Irf1_peak_680	chr6:50138067-50138355	ENSMUSG00000038388	Mpp6	-6183.5	chr6:50138147-50138355	208
Irf1_peak_681	chr6:50510749-50511195	ENSMUSG00000063694	Cycs	4969.5	chr6:50510925-50511155	230
Irf1_peak_682	chr6:51079574-51079995				chr6:51079574-51079995	421
Irf1_peak_683	chr6:51495040-51495583	ENSMUSG00000038301	Snx10	842.5	chr6:51495040-51495583	543
Irf1_peak_684	chr6:52436555-52437022
Irf1_peak_685	chr6:52625250-52625947				chr6:52625262-52625947	685
Irf1_peak_686	chr6:53539818-53540368	ENSMUSG00000053007	Creb5	16597.5	chr6:53539818-53540368	550
Irf1_peak_687	chr6:54038037-54038548
Irf1_peak_688	chr6:54337111-54337493
Irf1_peak_689	chr6:54359311-54360011	ENSMUSG00000073067	9130019P16Rik	19862.5
Irf1_peak_690	chr6:54730403-54730882				chr6:54730403-54730882	479
Irf1_peak_691	chr6:54922865-54923322	ENSMUSG00000038058	Nod1	-388.5	chr6:54922865-54923109	244
Irf1_peak_692	chr6:56715263-56715847	ENSMUSG00000029787	Avl9	24512.5
Irf1_peak_693	chr6:56737765-56738261	ENSMUSG00000059486	Kbtbd2	8827.5
Irf1_peak_694	chr6:57531066-57531810	ENSMUSG00000029798	Herc6	408.5	chr6:57531170-57531810	640
Irf1_peak_695	chr6:57532278-57532770	ENSMUSG00000029798	Herc6	1527.5	chr6:57532278-57532731	453
Irf1_peak_696	chr6:57652915-57653519	ENSMUSG00000062190	Lancl2	193.5	chr6:57653168-57653368	200
Irf1_peak_697	chr6:57656650-57657114	ENSMUSG00000062190	Lancl2	3821.5	chr6:57656650-57657114	464
Irf1_peak_698	chr6:58021600-58021923	ENSMUSG00000093666	Vmn1r-ps15	6340.5
Irf1_peak_699	chr6:61964562-61965141
Irf1_peak_700	chr6:62144449-62145069
Irf1_peak_701	chr6:63502949-63503531
Irf1_peak_702	chr6:63666416-63666768
Irf1_peak_703	chr6:66332577-66333165
Irf1_peak_704	chr6:66814322-66814845
Irf1_peak_705	chr6:66824110-66824541	ENSMUSG00000036402	Gng12	-22029.5
Irf1_peak_706	chr6:67120145-67120798	ENSMUSG00000048665	A430010J10Rik	5336.5
Irf1_peak_707	chr6:67452001-67452358	ENSMUSG00000049093	Il23r	-10294.5
Irf1_peak_708	chr6:71390203-71391226	ENSMUSG00000002222	Rmnd5a	59.5	chr6:71390800-71391166	366
Irf1_peak_709	chr6:71858693-71859349	ENSMUSG00000049553	Polr1a	-104.5	chr6:71858768-71859062	294
Irf1_peak_710	chr6:71972742-71973065				chr6:71972742-71973065	323
Irf1_peak_711	chr6:72389503-72390188	ENSMUSG00000053907	Mat2a	-245.5	chr6:72389503-72390188	685
Irf1_peak_712	chr6:72909824-72910149	ENSMUSG00000079523	Tmsb10	-1234.5
Irf1_peak_713	chr6:75011209-75011935
Irf1_peak_714	chr6:79473849-79474279
Irf1_peak_715	chr6:81978261-81978873	ENSMUSG00000035104	Fam176a	-12426.5
Irf1_peak_716	chr6:84388491-84389018				chr6:84388544-84388789	245
Irf1_peak_717	chr6:84814223-84814648	ENSMUSG00000033769	Exoc6b	-15469.5
Irf1_peak_718	chr6:85851213-85851479	ENSMUSG00000068299	1700019G17Rik	1202.5
Irf1_peak_719	chr6:85911404-85912042	ENSMUSG00000030002	Dusp11	-58.5	chr6:85911404-85912042	638
Irf1_peak_720	chr6:86497360-86497796	ENSMUSG00000086488	1600020E01Rik	20126.5	chr6:86497360-86497796	436
Irf1_peak_721	chr6:86497818-86498395	ENSMUSG00000086488	1600020E01Rik	20645.5	chr6:86497818-86498395	577
Irf1_peak_722	chr6:86604361-86605103	ENSMUSG00000001156	Mxd1	14386.5	chr6:86604692-86604975	283
Irf1_peak_723	chr6:86747413-86747880	ENSMUSG00000029994	Anxa4	-3986.5
Irf1_peak_724	chr6:87481406-87481892	ENSMUSG00000030047	Arhgap25	1532.5	chr6:87481406-87481892	486
Irf1_peak_725	chr6:87998180-87998932	ENSMUSG00000079477	Rab7	-3265.5
Irf1_peak_726	chr6:88256217-88256856				chr6:88256500-88256776	276
Irf1_peak_727	chr6:92886599-92887039	ENSMUSG00000087573	9530026P05Rik	-3479.5
Irf1_peak_728	chr6:94750757-94751082	ENSMUSG00000092767	AC162038.1	-22773.5
Irf1_peak_729	chr6:94967968-94968307
Irf1_peak_730	chr6:97999494-97999959
Irf1_peak_731	chr6:98750947-98751350
Irf1_peak_732	chr6:98975938-98976584	ENSMUSG00000030067	Foxp1	1729.5	chr6:98975938-98976556	618
Irf1_peak_733	chr6:99381885-99382333	ENSMUSG00000030067	Foxp1	3252.5
Irf1_peak_734	chr6:99472991-99473710	ENSMUSG00000030067	Foxp1	-683.5	chr6:99473156-99473455	299
Irf1_peak_735	chr6:99615479-99615926	ENSMUSG00000093661	Eif4e3	1124.5	chr6:99615602-99615802	200
Irf1_peak_736	chr6:100795022-100795673	ENSMUSG00000052144	Ppp4r2	11624.5
Irf1_peak_737	chr6:101604256-101604790
Irf1_peak_738	chr6:103264434-103264812
Irf1_peak_739	chr6:105478896-105479439
Irf1_peak_740	chr6:106222965-106223853
Irf1_peak_741	chr6:106743990-106744369	ENSMUSG00000005362	Crbn	4808.5	chr6:106744066-106744369	303
Irf1_peak_742	chr6:108114985-108115235	ENSMUSG00000030101	Sumf1	-12799.5
Irf1_peak_743	chr6:108403779-108404052
Irf1_peak_744	chr6:108964768-108965230
Irf1_peak_745	chr6:112626425-112626776	ENSMUSG00000030254	Rad18	-867.5
Irf1_peak_746	chr6:113187367-113187945	ENSMUSG00000030269	Mtmr14	-154.5
Irf1_peak_747	chr6:113327581-113328377	ENSMUSG00000048930	Tada3	-81.5	chr6:113327622-113328377	755
Irf1_peak_748	chr6:114205729-114206316				chr6:114205729-114206302	573
Irf1_peak_749	chr6:115430149-115430786
Irf1_peak_750	chr6:116668911-116669457	ENSMUSG00000048108	Tmem72	-2261.5
Irf1_peak_751	chr6:117552574-117552944
Irf1_peak_752	chr6:119429102-119429597	ENSMUSG00000030019	Fbxl14	-279.5
Irf1_peak_753	chr6:120355420-120355872	ENSMUSG00000030180	Kdm5a	-117.5	chr6:120355580-120355872	292
Irf1_peak_754	chr6:120615851-120616323	ENSMUSG00000071226	Cecr2	-205.5
Irf1_peak_755	chr6:120867202-120867609	ENSMUSG00000004446	Bid	-526.5
Irf1_peak_756	chr6:121059949-121060555				chr6:121060193-121060498	305
Irf1_peak_757	chr6:121195667-121196236	ENSMUSG00000030107	Usp18	-89.5	chr6:121195720-121196236	516
Irf1_peak_758	chr6:121222557-121222930				chr6:121222557-121222913	356
Irf1_peak_759	chr6:122552003-122552579	ENSMUSG00000040613	Apobec1	-11.5	chr6:122552003-122552579	576
Irf1_peak_760	chr6:123312248-123312712
Irf1_peak_761	chr6:125181398-125181927	ENSMUSG00000038213	Tapbpl	171.5	chr6:125181621-125181822	201
Irf1_peak_762	chr6:125826851-125827292	ENSMUSG00000088959	U6	-7460.5
Irf1_peak_763	chr6:127195754-127196243	ENSMUSG00000062365	Gm4968	12279.5	chr6:127195920-127196203	283
Irf1_peak_764	chr6:127213902-127214417	ENSMUSG00000081113	Gm7308	18480.5	chr6:127213923-127214150	227
Irf1_peak_765	chr6:127624186-127624698
Irf1_peak_766	chr6:128682750-128683099	ENSMUSG00000079299	Klrb1	-9853.5
Irf1_peak_767	chr6:128998951-128999332	ENSMUSG00000030154	Klrb1f	3256.5
Irf1_peak_768	chr6:131294227-131294747	ENSMUSG00000032899	Styk1	9062.5
Irf1_peak_769	chr6:133985457-133986020	ENSMUSG00000030199	Etv6	4.5
Irf1_peak_770	chr6:134681388-134681873
Irf1_peak_771	chr6:136499414-136499963				chr6:136499479-136499963	484
Irf1_peak_772	chr6:138309118-138309580
Irf1_peak_773	chr6:140509667-140510176				chr6:140509887-140510088	201
Irf1_peak_774	chr6:141177017-141177691	ENSMUSG00000041741	Pde3a	-20451.5
Irf1_peak_775	chr6:141219826-141220151	ENSMUSG00000041741	Pde3a	21466.5
Irf1_peak_776	chr6:143699694-143700281				chr6:143699702-143700281	579
Irf1_peak_777	chr6:145564734-145565308	ENSMUSG00000067338	Tuba3b	794.5	chr6:145564909-145565238	329
Irf1_peak_778	chr6:148270986-148271499
Irf1_peak_779	chr6:149216477-149217065
Irf1_peak_780	chr7:4034382-4035010	ENSMUSG00000075719	U1	-18886.5	chr7:4034384-4034835	451
Irf1_peak_781	chr7:4615310-4615770	ENSMUSG00000052296	Ppp6r1	-4994.5	chr7:4615452-4615653	201
Irf1_peak_782	chr7:4636593-4637273	ENSMUSG00000063802	Hspbp1	-402.5
Irf1_peak_783	chr7:13176536-13177016	ENSMUSG00000082872	Gm15773	-11638.5
Irf1_peak_784	chr7:13522504-13523274	ENSMUSG00000065006	U6	6738.5	chr7:13522504-13523274	770
Irf1_peak_785	chr7:16507356-16508088	ENSMUSG00000041571	Sepw1	-73.5	chr7:16507654-16508021	367
Irf1_peak_786	chr7:16775323-16775840	ENSMUSG00000041420	Meis3	6186.5	chr7:16775323-16775840	517
Irf1_peak_787	chr7:17430259-17430938	ENSMUSG00000041187	Prkd2	2150.5	chr7:17430406-17430639	233
Irf1_peak_788	chr7:17509352-17510255	ENSMUSG00000019370	Calm3	-295.5	chr7:17509678-17509926	248
Irf1_peak_789	chr7:19944503-19945287	ENSMUSG00000040734	Ppp1r13l	-119.5	chr7:19944503-19945287	784
Irf1_peak_790	chr7:21228125-21228430
Irf1_peak_791	chr7:26003939-26004489	ENSMUSG00000054499	Dedd2	622.5	chr7:26003939-26004489	550
Irf1_peak_792	chr7:26082431-26083286	ENSMUSG00000005447	Pafah1b3	-34.5	chr7:26082431-26083286	855
Irf1_peak_793	chr7:26213326-26213605	ENSMUSG00000081732	Gm15495	14997.5
Irf1_peak_794	chr7:28376647-28377430	ENSMUSG00000004056	Akt2	276.5
Irf1_peak_795	chr7:29732186-29732607	ENSMUSG00000054808	Actn4	2319.5
Irf1_peak_796	chr7:30691249-30691896	ENSMUSG00000062040	Zfp27	-36.5	chr7:30691249-30691896	647
Irf1_peak_797	chr7:31206050-31206687	ENSMUSG00000036931	Nfkbid	-411.5	chr7:31206050-31206687	637
Irf1_peak_798	chr7:31259921-31260555	ENSMUSG00000006649	Nphs1	692.5
Irf1_peak_799	chr7:31723725-31724093	ENSMUSG00000050440	Hamp	5099.5	chr7:31723725-31724078	353
Irf1_peak_800	chr7:31758237-31759118	ENSMUSG00000046826	Fam187b	-89.5
Irf1_peak_801	chr7:35865953-35866655	ENSMUSG00000093153	AC149058.1	-614.5	chr7:35866130-35866409	279
Irf1_peak_802	chr7:36320783-36321090	ENSMUSG00000030491	Tdrd12	1741.5
Irf1_peak_803	chr7:37401278-37401719
Irf1_peak_804	chr7:38775615-38776365				chr7:38775664-38775865	201
Irf1_peak_805	chr7:38909102-38909657	ENSMUSG00000002068	Ccne1	-16821.5	chr7:38909244-38909482	238
Irf1_peak_806	chr7:47316578-47316963
Irf1_peak_807	chr7:48495136-48495768	ENSMUSG00000049062	Gm9244	-6867.5
Irf1_peak_808	chr7:48686961-48687472	ENSMUSG00000066537	Vmn2r57	16694.5
Irf1_peak_809	chr7:51639788-51640272	ENSMUSG00000030731	Syt3	7.5
Irf1_peak_810	chr7:52103907-52104649	ENSMUSG00000011096	Akt1s1	-4.5	chr7:52103907-52104649	742
Irf1_peak_811	chr7:52124844-52125624	ENSMUSG00000038502	Ptov1	47.5	chr7:52125181-52125513	332
Irf1_peak_812	chr7:52252482-52252871	ENSMUSG00000003190	Bcl2l12	-32.5
Irf1_peak_813	chr7:52391492-52392089	ENSMUSG00000089989	Flt3l	-1.5	chr7:52391701-52391901	200
Irf1_peak_814	chr7:52594683-52595442	ENSMUSG00000003863	Ppfia3	933.5	chr7:52594683-52595442	759
Irf1_peak_815	chr7:52956107-52956453	ENSMUSG00000003273	Car11	-51.5
Irf1_peak_816	chr7:52959270-52960098	ENSMUSG00000059824	Dbp	-690.5	chr7:52959529-52959779	250
Irf1_peak_817	chr7:63223709-63224164	ENSMUSG00000087178	A230056P14Rik	5942.5	chr7:63223742-63224104	362
Irf1_peak_818	chr7:67923455-67923996
Irf1_peak_819	chr7:73529083-73529620	ENSMUSG00000015133	Lrrk1	3870.5	chr7:73529137-73529463	326
Irf1_peak_820	chr7:74504679-74505309	ENSMUSG00000030557	Mef2a	12702.5
Irf1_peak_821	chr7:77561177-77561668
Irf1_peak_822	chr7:85927851-85928497	ENSMUSG00000030611	Mrps11	93.5	chr7:85928021-85928225	204
Irf1_peak_823	chr7:86058456-86059214	ENSMUSG00000039236	Isg20	-32.5	chr7:86058590-86058838	248
Irf1_peak_824	chr7:86420195-86420868	ENSMUSG00000039202	Abhd2	2428.5	chr7:86420239-86420660	421
Irf1_peak_825	chr7:86536744-86537429	ENSMUSG00000039187	Fanci	-110.5	chr7:86536917-86537158	241
Irf1_peak_826	chr7:86610840-86611522	ENSMUSG00000039176	Polg	32.5	chr7:86611165-86611384	219
Irf1_peak_827	chr7:87178169-87178810	ENSMUSG00000048897	Zfp710	7374.5	chr7:87178169-87178565	396
Irf1_peak_828	chr7:87792177-87792841	ENSMUSG00000084821	Gm15880	11609.5	chr7:87792323-87792689	366
Irf1_peak_829	chr7:88115758-88116262	ENSMUSG00000005621	Zfp592	-22467.5
Irf1_peak_830	chr7:88716847-88717631	ENSMUSG00000045795	Whamm	1023.5	chr7:88716974-88717631	657
Irf1_peak_831	chr7:90214253-90214826				chr7:90214253-90214562	309
Irf1_peak_832	chr7:91114954-91115518	ENSMUSG00000052353	9930013L23Rik	9410.5
Irf1_peak_833	chr7:91863848-91864414
Irf1_peak_834	chr7:95513596-95514102	ENSMUSG00000077693	SNORA17	21309.5	chr7:95513596-95514102	506
Irf1_peak_835	chr7:97129152-97129975	ENSMUSG00000030619	Eed	-114.5	chr7:97129467-97129764	297
Irf1_peak_836	chr7:99204721-99205189	ENSMUSG00000052572	Dlg2	-5922.5
Irf1_peak_837	chr7:99319740-99320192	ENSMUSG00000052572	Dlg2	-9282.5
Irf1_peak_838	chr7:99343087-99343567	ENSMUSG00000052572	Dlg2	14183.5	chr7:99343270-99343567	297
Irf1_peak_839	chr7:102419391-102420357				chr7:102420035-102420236	201
Irf1_peak_840	chr7:104943921-104944471	ENSMUSG00000030774	Pak1	7071.5
Irf1_peak_841	chr7:105326672-105327330	ENSMUSG00000035547	Capn5	-111.5	chr7:105326881-105327288	407
Irf1_peak_842	chr7:106277445-106277987	ENSMUSG00000035354	Uvrag	11967.5	chr7:106277445-106277987	542
Irf1_peak_843	chr7:106331079-106331878	ENSMUSG00000030747	Dgat2	-194.5	chr7:106331079-106331878	799
Irf1_peak_844	chr7:108445954-108446454	ENSMUSG00000047767	Atg16l2	-465.5
Irf1_peak_845	chr7:108709089-108709780	ENSMUSG00000092517	Art2a-ps	-25.5	chr7:108709152-108709660	508
Irf1_peak_846	chr7:109166044-109166389	ENSMUSG00000070427	Il18bp	449.5	chr7:109166156-109166356	200
Irf1_peak_847	chr7:109713643-109714272	ENSMUSG00000030966	Trim21	25.5	chr7:109713643-109714150	507
Irf1_peak_848	chr7:111392682-111393369	ENSMUSG00000056144	Trim34a	4.5	chr7:111392980-111393369	389
Irf1_peak_849	chr7:111436320-111436871	ENSMUSG00000060441	Trim5	-76.5
Irf1_peak_850	chr7:111463638-111464251	ENSMUSG00000066258	Trim12a	-54.5
Irf1_peak_851	chr7:111501625-111502107	ENSMUSG00000057143	Trim12c	-38.5	chr7:111501625-111502107	482
Irf1_peak_852	chr7:111552892-111553439	ENSMUSG00000030921	Trim30a	7504.5	chr7:111553047-111553419	372
Irf1_peak_853	chr7:113380198-113380518	ENSMUSG00000045868	Gvin1	-21498.5	chr7:113380198-113380518	320
Irf1_peak_854	chr7:117247127-117247497	ENSMUSG00000031016	Wee1	-18556.5	chr7:117247127-117247497	370
Irf1_peak_855	chr7:117986621-117987170	ENSMUSG00000030788	Rnf141	709.5	chr7:117986621-117987170	549
Irf1_peak_856	chr7:119491704-119492380	ENSMUSG00000038244	Mical2	1808.5	chr7:119491962-119492162	200
Irf1_peak_857	chr7:119763731-119764402	ENSMUSG00000093002	AC127694.1	-2387.5
Irf1_peak_858	chr7:120940695-120941243
Irf1_peak_859	chr7:121417799-121418356	ENSMUSG00000030751	Psma1	1528.5	chr7:121417799-121418124	325
Irf1_peak_860	chr7:121583158-121583825	ENSMUSG00000030671	Pde3b	24660.5	chr7:121583158-121583825	667
Irf1_peak_861	chr7:122759352-122759906				chr7:122759352-122759906	554
Irf1_peak_862	chr7:123428778-123429344	ENSMUSG00000045659	Plekha7	22926.5
Irf1_peak_863	chr7:123479651-123480285	ENSMUSG00000090862	Rps13	-2226.5
Irf1_peak_864	chr7:124049905-124050296
Irf1_peak_865	chr7:125272904-125273481	ENSMUSG00000030654	Arl6ip1	-129.5	chr7:125272904-125273481	577
Irf1_peak_866	chr7:125420979-125421330	ENSMUSG00000087922	U6	-2227.5	chr7:125421014-125421214	200
Irf1_peak_867	chr7:126670577-126671050	ENSMUSG00000030972	Acsm5	1046.5
Irf1_peak_868	chr7:127039266-127039837	ENSMUSG00000030922	Lyrm1	127.5	chr7:127039266-127039837	571
Irf1_peak_869	chr7:128767781-128768257				chr7:128767781-128767897	116
Irf1_peak_870	chr7:128832860-128833285	ENSMUSG00000053081	1700069B07Rik	-17748.5	chr7:128833059-128833260	201
Irf1_peak_871	chr7:130369769-130370313	ENSMUSG00000030769	Slc5a11	-2354.5
Irf1_peak_872	chr7:130540786-130541403	ENSMUSG00000088449	U6	-14879.5	chr7:130540951-130541403	452
Irf1_peak_873	chr7:131656689-131657316	ENSMUSG00000085892	Gm15339	-19139.5	chr7:131656689-131657299	610
Irf1_peak_874	chr7:133923900-133924534	ENSMUSG00000030699	Tbx6	-678.5
Irf1_peak_875	chr7:134119426-134120122	ENSMUSG00000087483	D830044I16Rik	-118.5	chr7:134119499-134119968	469
Irf1_peak_876	chr7:134789814-134790270				chr7:134789928-134790211	283
Irf1_peak_877	chr7:135058734-135059377	ENSMUSG00000030801	Myst1	3036.5
Irf1_peak_878	chr7:135110449-135111033	ENSMUSG00000030795	Fus	-107.5	chr7:135110683-135111033	350
Irf1_peak_879	chr7:137944099-137944507				chr7:137944099-137944507	408
Irf1_peak_880	chr7:140900614-140901201	ENSMUSG00000030979	Uros	-72.5	chr7:140900794-140901044	250
Irf1_peak_881	chr7:141070144-141070494				chr7:141070161-141070494	333
Irf1_peak_882	chr7:141162589-141163294	ENSMUSG00000054555	Adam12	-10018.5
Irf1_peak_883	chr7:142720485-142721284	ENSMUSG00000050866	Clrn3	-548.5
Irf1_peak_884	chr7:146715149-146715646	ENSMUSG00000025477	Inpp5a	5669.5	chr7:146715149-146715646	497
Irf1_peak_885	chr7:148102601-148103366	ENSMUSG00000038745	Nlrp6	-3775.5
Irf1_peak_886	chr7:148407627-148408285	ENSMUSG00000065551	Mir210	-513.5
Irf1_peak_887	chr7:148414158-148414956	ENSMUSG00000038611	Phrf1	-206.5	chr7:148414424-148414655	231
Irf1_peak_888	chr7:148436583-148437140	ENSMUSG00000038611	Phrf1	-4014.5
Irf1_peak_889	chr7:148621132-148621529	ENSMUSG00000019082	Slc25a22	-44.5	chr7:148621132-148621529	397
Irf1_peak_890	chr7:148660938-148661367	ENSMUSG00000025511	Tspan4	21.5	chr7:148660938-148661367	429
Irf1_peak_891	chr7:150553472-150553917				chr7:150553472-150553917	445
Irf1_peak_892	chr7:150716976-150717619	ENSMUSG00000065118	SNORA54	45.5
Irf1_peak_893	chr7:150909620-150910329	ENSMUSG00000037606	Osbpl5	16182.5
Irf1_peak_894	chr7:151577596-151578170	ENSMUSG00000085745	Gm14372	14983.5
Irf1_peak_895	chr8:4656409-4656901	ENSMUSG00000066955	Gm6396	4663.5
Irf1_peak_896	chr8:14888260-14889111	ENSMUSG00000026317	Cln8	-248.5	chr8:14888260-14889111	851
Irf1_peak_897	chr8:19161632-19162223	ENSMUSG00000079842	Spag11a	3917.5	chr8:19161688-19162004	316
Irf1_peak_898	chr8:26311740-26312483	ENSMUSG00000065954	Tacc1	-209.5
Irf1_peak_899	chr8:26719374-26719844	ENSMUSG00000084543	SNORA33	1392.5	chr8:26719576-26719844	268
Irf1_peak_900	chr8:30702138-30702924				chr8:30702138-30702307	169
Irf1_peak_901	chr8:32259955-32260388	ENSMUSG00000088252	Snord13	237.5	chr8:32259955-32260388	433
Irf1_peak_902	chr8:32564263-32564632
Irf1_peak_903	chr8:33437415-33437776
Irf1_peak_904	chr8:35504029-35504498
Irf1_peak_905	chr8:41658615-41658972	ENSMUSG00000039431	Mtmr7	17043.5
Irf1_peak_906	chr8:42459891-42460306	ENSMUSG00000031591	Asah1	8.5	chr8:42459914-42460262	348
Irf1_peak_907	chr8:42886717-42887283
Irf1_peak_908	chr8:44919412-44919846
Irf1_peak_909	chr8:46495158-46495731	ENSMUSG00000031639	Tlr3	534.5
Irf1_peak_910	chr8:47696808-47697272	ENSMUSG00000038225	Ccdc111	1317.5
Irf1_peak_911	chr8:47824740-47825273	ENSMUSG00000031627	Irf2	16.5	chr8:47824740-47825273	533
Irf1_peak_912	chr8:47930028-47930491				chr8:47930028-47930491	463
Irf1_peak_913	chr8:64387986-64388608	ENSMUSG00000058056	Palld	-6738.5	chr8:64387986-64388608	622
Irf1_peak_914	chr8:64406441-64407255	ENSMUSG00000037921	Ddx60	-30.5	chr8:64406720-64407208	488
Irf1_peak_915	chr8:66651604-66652413	ENSMUSG00000088132	5S_rRNA	11852.5
Irf1_peak_916	chr8:67982797-67983155
Irf1_peak_917	chr8:68340680-68341050	ENSMUSG00000083905	Gm15355	655.5
Irf1_peak_918	chr8:73332140-73332651	ENSMUSG00000000791	Il12rb1	-77.5	chr8:73332140-73332476	336
Irf1_peak_919	chr8:73729475-73729886
Irf1_peak_920	chr8:74061156-74061782	ENSMUSG00000046718	Bst2	-142.5	chr8:74061285-74061767	482
Irf1_peak_921	chr8:74312838-74313514
Irf1_peak_922	chr8:75637856-75638229	ENSMUSG00000004383	Large	-15244.5
Irf1_peak_923	chr8:75685493-75685845	ENSMUSG00000089447	SNORA50	13560.5	chr8:75685543-75685743	200
Irf1_peak_924	chr8:75738262-75738902				chr8:75738262-75738902	640
Irf1_peak_925	chr8:77538249-77538670	ENSMUSG00000034518	Hmgxb4	-1723.5
Irf1_peak_926	chr8:79422636-79423377	ENSMUSG00000031618	Nr3c2	-301.5
Irf1_peak_927	chr8:79640583-79641007	ENSMUSG00000031618	Nr3c2	-11148.5
Irf1_peak_928	chr8:79925061-79925394
Irf1_peak_929	chr8:80873108-80873762
Irf1_peak_930	chr8:81033503-81034143	ENSMUSG00000031684	Slc10a7	369.5	chr8:81033503-81034125	622
Irf1_peak_931	chr8:81837728-81838032	ENSMUSG00000085259	Gm4890	18869.5
Irf1_peak_932	chr8:81894424-81895120				chr8:81894661-81894861	200
Irf1_peak_933	chr8:82554946-82555625
Irf1_peak_934	chr8:83177099-83177618				chr8:83177171-83177499	328
Irf1_peak_935	chr8:85280701-85281330	ENSMUSG00000031711	Zfp330	17075.5
Irf1_peak_936	chr8:86176036-86176632	ENSMUSG00000019433	Gipc1	-148.5	chr8:86176036-86176583	547
Irf1_peak_937	chr8:86353545-86353931				chr8:86353545-86353931	386
Irf1_peak_938	chr8:87493041-87493892	ENSMUSG00000052926	Rnaseh2a	0.5	chr8:87493158-87493786	628
Irf1_peak_939	chr8:87503653-87504113	ENSMUSG00000052837	Junb	-1314.5	chr8:87503653-87504113	460
Irf1_peak_940	chr8:87549043-87549618	ENSMUSG00000052456	Asna1	-90.5	chr8:87549161-87549432	271
Irf1_peak_941	chr8:87932051-87932377	ENSMUSG00000031698	Mylk3	-21961.5
Irf1_peak_942	chr8:88743944-88744521	ENSMUSG00000088192	SNORA17	-13529.5
Irf1_peak_943	chr8:89258908-89259457	ENSMUSG00000074178	Gm10638	-10504.5
Irf1_peak_944	chr8:91221208-91221908	ENSMUSG00000036712	Cyld	612.5	chr8:91221208-91221908	700
Irf1_peak_945	chr8:91651338-91652039
Irf1_peak_946	chr8:92200131-92200647	ENSMUSG00000088883	SNORA17	-9282.5
Irf1_peak_947	chr8:92242859-92243245				chr8:92242859-92243245	386
Irf1_peak_948	chr8:92540725-92541032
Irf1_peak_949	chr8:92663605-92664059
Irf1_peak_950	chr8:93349336-93349904	ENSMUSG00000056608	Chd9	-3181.5
Irf1_peak_951	chr8:93530910-93531374				chr8:93530910-93531374	464
Irf1_peak_952	chr8:96957941-96958628	ENSMUSG00000074153	9330175E14Rik	-102.5	chr8:96958134-96958628	494
Irf1_peak_953	chr8:97009076-97009820	ENSMUSG00000074151	Nlrc5	12741.5	chr8:97009190-97009641	451
Irf1_peak_954	chr8:97259611-97259921	ENSMUSG00000031779	Ccl22	-9724.5	chr8:97259611-97259921	310
Irf1_peak_955	chr8:97394745-97395491	ENSMUSG00000040631	Dok4	5057.5
Irf1_peak_956	chr8:99946181-99946701	ENSMUSG00000081111	Gm5913	6535.5
Irf1_peak_957	chr8:104563755-104564074
Irf1_peak_958	chr8:105297342-105298070	ENSMUSG00000031673	Cdh11	11235.5
Irf1_peak_959	chr8:107059333-107059718	ENSMUSG00000031883	Car7	943.5	chr8:107059333-107059718	385
Irf1_peak_960	chr8:108461611-108462502	ENSMUSG00000031897	Psmb10	228.5	chr8:108461762-108462322	560
Irf1_peak_961	chr8:108833837-108834194				chr8:108833899-108834099	200
Irf1_peak_962	chr8:109087307-109087998	ENSMUSG00000060019	Gm10073	9567.5	chr8:109087543-109087764	221
Irf1_peak_963	chr8:111410610-111410947				chr8:111410610-111410947	337
Irf1_peak_964	chr8:111529755-111530245
Irf1_peak_965	chr8:113782476-113783243	ENSMUSG00000003316	Glg1	203.5
Irf1_peak_966	chr8:119445022-119445955	ENSMUSG00000031756	Cenpn	-103.5	chr8:119445473-119445673	200
Irf1_peak_967	chr8:122247464-122247951	ENSMUSG00000034112	Atp2c2	23882.5
Irf1_peak_968	chr8:123013182-123013775	ENSMUSG00000031822	Gse1	621.5	chr8:123013182-123013775	593
Irf1_peak_969	chr8:123252573-123253091	ENSMUSG00000041515	Irf8	-7384.5
Irf1_peak_970	chr8:123607472-123607882	ENSMUSG00000087156	1110050K14Rik	-674.5
Irf1_peak_971	chr8:127885963-127886473				chr8:127885963-127886473	510
Irf1_peak_972	chr8:129399706-129400068
Irf1_peak_973	chr8:130997783-130998184
Irf1_peak_974	chr9:5298423-5298829	ENSMUSG00000025888	Casp1	154.5	chr9:5298423-5298829	406
Irf1_peak_975	chr9:5345304-5345630	ENSMUSG00000025887	Casp12	-15.5
Irf1_peak_976	chr9:5698515-5699134
Irf1_peak_977	chr9:6648433-6648931
Irf1_peak_978	chr9:7595110-7595665	ENSMUSG00000070323	Mmp27	23931.5	chr9:7595167-7595526	359
Irf1_peak_979	chr9:8054772-8055148	ENSMUSG00000053070	9230110C19Rik	-12150.5
Irf1_peak_980	chr9:13269671-13270092				chr9:13269743-13269944	201
Irf1_peak_981	chr9:14839387-14839732	ENSMUSG00000031934	Panx1	8708.5
Irf1_peak_982	chr9:15311524-15311846	ENSMUSG00000058173	BC017612	1726.5
Irf1_peak_983	chr9:15808555-15808858
Irf1_peak_984	chr9:16337680-16338212
Irf1_peak_985	chr9:16851212-16851772	ENSMUSG00000090602	Gm5611	17039.5
Irf1_peak_986	chr9:19205456-19205831				chr9:19205547-19205827	280
Irf1_peak_987	chr9:20672919-20673689	ENSMUSG00000038884	A230050P20Rik	150.5	chr9:20673166-20673366	200
Irf1_peak_988	chr9:20757200-20757764	ENSMUSG00000004099	Dnmt1	-87.5
Irf1_peak_989	chr9:20972520-20972990	ENSMUSG00000032177	Pde4a	2654.5
Irf1_peak_990	chr9:21039591-21040308	ENSMUSG00000003308	Keap1	3781.5	chr9:21039914-21040115	201
Irf1_peak_991	chr9:21344128-21344720	ENSMUSG00000092261	Gm20519	-6029.5
Irf1_peak_992	chr9:21663912-21664386	ENSMUSG00000032198	Dock6	-7089.5
Irf1_peak_993	chr9:22251434-22251930	ENSMUSG00000091159	Gm17545	-6994.5
Irf1_peak_994	chr9:24574587-24575145	ENSMUSG00000031965	Tbx20	3781.5
Irf1_peak_995	chr9:24595373-24595892	ENSMUSG00000031965	Tbx20	-16781.5
Irf1_peak_996	chr9:26806936-26807412	ENSMUSG00000035443	Thyn1	-44.5
Irf1_peak_997	chr9:28101820-28102111
Irf1_peak_998	chr9:30349975-30350535
Irf1_peak_999	chr9:31087780-31088908	ENSMUSG00000042496	Prdm10	313.5	chr9:31088080-31088522	442
Irf1_peak_1000	chr9:32157387-32158018	ENSMUSG00000032034	Kcnj5	-5817.5	chr9:32157646-32158018	372
Irf1_peak_1001	chr9:35228584-35229095	ENSMUSG00000038119	Cdon	132.5	chr9:35228716-35228951	235
Irf1_peak_1002	chr9:36860536-36861109
Irf1_peak_1003	chr9:37463745-37464552	ENSMUSG00000011114	Tbrg1	639.5	chr9:37463745-37464552	807
Irf1_peak_1004	chr9:38525694-38526262	ENSMUSG00000023186	Vwa5a	19.5	chr9:38525778-38526150	372
Irf1_peak_1005	chr9:40905702-40906177	ENSMUSG00000032020	Ubash3b	-18322.5	chr9:40905845-40906046	201
Irf1_peak_1006	chr9:42689358-42689715
Irf1_peak_1007	chr9:44903220-44903691	ENSMUSG00000048534	Amica1	16152.5	chr9:44903220-44903691	471
Irf1_peak_1008	chr9:45012142-45012558	ENSMUSG00000032091	Tmprss4	-167.5
Irf1_peak_1009	chr9:45225213-45225826	ENSMUSG00000032087	Dscaml1	-9797.5
Irf1_peak_1010	chr9:45309540-45309992
Irf1_peak_1011	chr9:48775641-48776095	ENSMUSG00000008590	Htr3b	-2675.5	chr9:48775641-48776095	454
Irf1_peak_1012	chr9:50677507-50677918	ENSMUSG00000032058	Ppp2r1b	-416.5	chr9:50677507-50677918	411
Irf1_peak_1013	chr9:50712222-50712755	ENSMUSG00000088708	U6	16401.5	chr9:50712233-50712542	309
Irf1_peak_1014	chr9:51879125-51879954	ENSMUSG00000032050	Rdx	23453.5	chr9:51879364-51879657	293
Irf1_peak_1015	chr9:53917019-53917460	ENSMUSG00000074345	Tnfaip8l3	-1027.5	chr9:53917019-53917382	363
Irf1_peak_1016	chr9:54011175-54011655				chr9:54011182-54011469	287
Irf1_peak_1017	chr9:54798034-54798644	ENSMUSG00000032301	Psma4	-198.5	chr9:54798253-54798458	205
Irf1_peak_1018	chr9:55995490-55996009	ENSMUSG00000032324	Tspan3	12796.5
Irf1_peak_1019	chr9:56106276-56106826	ENSMUSG00000091371	Gm17397	761.5
Irf1_peak_1020	chr9:57193561-57194022	ENSMUSG00000066626	Gm5121	11983.5
Irf1_peak_1021	chr9:57300438-57300816	ENSMUSG00000063849	Ppcdc	-12670.5
Irf1_peak_1022	chr9:57746579-57746972	ENSMUSG00000055720	Ubl7	-12046.5
Irf1_peak_1023	chr9:58773581-58774074
Irf1_peak_1024	chr9:62642426-62643050	ENSMUSG00000090402	Gm17400	-9600.5	chr9:62642426-62643050	624
Irf1_peak_1025	chr9:62956755-62957464	ENSMUSG00000064559	U6	-23974.5
Irf1_peak_1026	chr9:63449965-63450788	ENSMUSG00000037257	Aagab	-75.5
Irf1_peak_1027	chr9:63462272-63462921	ENSMUSG00000037257	Aagab	12089.5	chr9:63462272-63462777	505
Irf1_peak_1028	chr9:65864391-65864905	ENSMUSG00000032384	Csnk1g1	-3085.5
Irf1_peak_1029	chr9:66152966-66153588				chr9:66153084-66153402	318
Irf1_peak_1030	chr9:66167166-66167704				chr9:66167166-66167477	311
Irf1_peak_1031	chr9:66238071-66238693				chr9:66238071-66238693	622
Irf1_peak_1032	chr9:70227886-70228199	ENSMUSG00000032220	Myo1e	20939.5	chr9:70227886-70228078	192
Irf1_peak_1033	chr9:70608815-70609342	ENSMUSG00000054693	Adam10	-14852.5	chr9:70608861-70609244	383
Irf1_peak_1034	chr9:71612249-71612737	ENSMUSG00000032232	Cgnl1	6863.5
Irf1_peak_1035	chr9:71744019-71744327	ENSMUSG00000032228	Tcf12	-176.5	chr9:71744019-71744265	246
Irf1_peak_1036	chr9:72297084-72297637	ENSMUSG00000032221	Mns1	11055.5	chr9:72297284-72297484	200
Irf1_peak_1037	chr9:72960876-72961487	ENSMUSG00000032215	Rsl24d1	-100.5
Irf1_peak_1038	chr9:75467565-75467991	ENSMUSG00000032184	Lysmd2	-5706.5	chr9:75467750-75467991	241
Irf1_peak_1039	chr9:78994586-78995082
Irf1_peak_1040	chr9:83463798-83464087	ENSMUSG00000032261	Sh3bgrl2	21987.5
Irf1_peak_1041	chr9:84433057-84433657				chr9:84433057-84433657	600
Irf1_peak_1042	chr9:85250909-85251535				chr9:85251117-85251364	247
Irf1_peak_1043	chr9:85293979-85294364
Irf1_peak_1044	chr9:85736069-85736569	ENSMUSG00000035274	Tpbg	-92.5	chr9:85736069-85736423	354
Irf1_peak_1045	chr9:86524717-86525038
Irf1_peak_1046	chr9:89898340-89899083				chr9:89898340-89899083	743
Irf1_peak_1047	chr9:91029172-91029780
Irf1_peak_1048	chr9:92160454-92161141	ENSMUSG00000032372	Plscr2	-9598.5	chr9:92160731-92161016	285
Irf1_peak_1049	chr9:92326402-92327231
Irf1_peak_1050	chr9:92379691-92380109
Irf1_peak_1051	chr9:95326237-95326523	ENSMUSG00000033350	Chst2	-18695.5
Irf1_peak_1052	chr9:96144358-96144770	ENSMUSG00000032411	Tfdp2	-15068.5
Irf1_peak_1053	chr9:96613371-96613989	ENSMUSG00000040433	Zbtb38	6106.5
Irf1_peak_1054	chr9:96753254-96753784	ENSMUSG00000043587	Acpl2	1775.5
Irf1_peak_1055	chr9:96801504-96801980	ENSMUSG00000062933	Gm10123	5755.5
Irf1_peak_1056	chr9:96996661-96997061	ENSMUSG00000032449	Slc25a36	3856.5
Irf1_peak_1057	chr9:99460899-99461318	ENSMUSG00000032468	Armc8	8293.5	chr9:99460928-99461290	362
Irf1_peak_1058	chr9:100513555-100514209	ENSMUSG00000086225	Gm8661	12472.5	chr9:100513555-100514209	654
Irf1_peak_1059	chr9:100603805-100604415				chr9:100603805-100604415	610
Irf1_peak_1060	chr9:101001784-101002239	ENSMUSG00000066415	Msl2	23538.5
Irf1_peak_1061	chr9:102826047-102826498
Irf1_peak_1062	chr9:106269206-106269836	ENSMUSG00000053716	Dusp7	-1471.5
Irf1_peak_1063	chr9:106593532-106593880	ENSMUSG00000040813	Tex264	-5459.5
Irf1_peak_1064	chr9:106654337-106654815
Irf1_peak_1065	chr9:107470983-107471532	ENSMUSG00000010047	Hyal2	-102.5	chr9:107471163-107471423	260
Irf1_peak_1066	chr9:107877566-107878292	ENSMUSG00000032596	Uba7	-1.5	chr9:107877566-107878292	726
Irf1_peak_1067	chr9:107937906-107938295	ENSMUSG00000093657	AC137678.1	2953.5
Irf1_peak_1068	chr9:109855870-109856509	ENSMUSG00000092980	AC161246.1	14314.5	chr9:109855900-109856460	560
Irf1_peak_1069	chr9:110958976-110959586	ENSMUSG00000043953	Ccrl2	414.5	chr9:110958976-110959586	610
Irf1_peak_1070	chr9:115272205-115272640	ENSMUSG00000080409	Mir467h	-18553.5
Irf1_peak_1071	chr9:115763009-115763606
Irf1_peak_1072	chr9:115908410-115908949	ENSMUSG00000087469	Gm16142	2239.5
Irf1_peak_1073	chr9:120546626-120547063
Irf1_peak_1074	chr9:121324713-121325193
Irf1_peak_1075	chr9:121627378-121627751	ENSMUSG00000032525	Nktr	-759.5
Irf1_peak_1076	chr9:122028115-122028850	ENSMUSG00000038145	Snrk	1631.5
Irf1_peak_1077	chr9:123760822-123761343	ENSMUSG00000025241	Fyco1	-76.5	chr9:123760822-123761343	521
Irf1_peak_1078	chr10:4990674-4991281	ENSMUSG00000077596	U6	-1574.5	chr10:4990701-4991028	327
Irf1_peak_1079	chr10:6465874-6466495	ENSMUSG00000040624	Plekhg1	7672.5
Irf1_peak_1080	chr10:6520475-6521147
Irf1_peak_1081	chr10:6764663-6765104
Irf1_peak_1082	chr10:7236040-7237118	ENSMUSG00000071434	9230019H11Rik	-9712.5
Irf1_peak_1083	chr10:7308810-7309451	ENSMUSG00000019796	Lrp11	-376.5	chr10:7309095-7309451	356
Irf1_peak_1084	chr10:7446491-7447153	ENSMUSG00000019794	Katna1	1075.5	chr10:7446491-7447153	662
Irf1_peak_1085	chr10:8605624-8606295	ENSMUSG00000015305	Sash1	-99.5	chr10:8605972-8606173	201
Irf1_peak_1086	chr10:11124558-11125131	ENSMUSG00000090242	Gm16207	-17472.5
Irf1_peak_1087	chr10:11794664-11795198
Irf1_peak_1088	chr10:12594499-12595068	ENSMUSG00000019820	Utrn	-5661.5
Irf1_peak_1089	chr10:13027053-13027623	ENSMUSG00000062866	Phactr2	16731.5	chr10:13027053-13027623	570
Irf1_peak_1090	chr10:13683841-13684537	ENSMUSG00000015501	Hivep2	-2020.5	chr10:13683841-13684537	696
Irf1_peak_1091	chr10:13805894-13806354				chr10:13805894-13806305	411
Irf1_peak_1092	chr10:16891353-16891797
Irf1_peak_1093	chr10:17403469-17404108				chr10:17403760-17404086	326
Irf1_peak_1094	chr10:18788046-18788551				chr10:18788241-18788521	280
Irf1_peak_1095	chr10:18907730-18908301
Irf1_peak_1096	chr10:19908865-19909437
Irf1_peak_1097	chr10:20233726-20234105	ENSMUSG00000068638	4930403O15Rik	4032.5
Irf1_peak_1098	chr10:21338488-21338975				chr10:21338488-21338975	487
Irf1_peak_1099	chr10:24142713-24143351	ENSMUSG00000086148	Gm15271	-24180.5	chr10:24142815-24143247	432
Irf1_peak_1100	chr10:24534384-24534986	ENSMUSG00000019989	Enpp3	21369.5	chr10:24534606-24534807	201
Irf1_peak_1101	chr10:24713572-24714198
Irf1_peak_1102	chr10:29940754-29941143	ENSMUSG00000075266	Cenpw	-20562.5
Irf1_peak_1103	chr10:36693753-36694453	ENSMUSG00000019777	Hdac2	-182.5	chr10:36694065-36694307	242
Irf1_peak_1104	chr10:39628495-39629144	ENSMUSG00000075243	4930547M16Rik	9625.5
Irf1_peak_1105	chr10:40603064-40603836	ENSMUSG00000019831	Wasf1	-118.5
Irf1_peak_1106	chr10:41238692-41239330	ENSMUSG00000019818	Cd164	-227.5	chr10:41238848-41239269	421
Irf1_peak_1107	chr10:41324641-41325298	ENSMUSG00000075225	Ccdc162	-17409.5
Irf1_peak_1108	chr10:41486938-41487602	ENSMUSG00000019813	Cep57l1	-21520.5
Irf1_peak_1109	chr10:42582064-42582544	ENSMUSG00000044770	Scml4	1736.5	chr10:42582064-42582544	480
Irf1_peak_1110	chr10:44737439-44738134	ENSMUSG00000071318	Gm4795	11822.5
Irf1_peak_1111	chr10:51543503-51544074
Irf1_peak_1112	chr10:51903124-51903700	ENSMUSG00000093427	Gm18513	-5689.5
Irf1_peak_1113	chr10:52050362-52050866
Irf1_peak_1114	chr10:53336090-53336347	ENSMUSG00000058298	Mcm9	14010.5
Irf1_peak_1115	chr10:53370454-53371055	ENSMUSG00000019856	Fam184a	-3807.5	chr10:53370491-53370799	308
Irf1_peak_1116	chr10:61717411-61718067	ENSMUSG00000020081	Tacr2	2564.5	chr10:61717522-61717949	427
Irf1_peak_1117	chr10:62066284-62066937	ENSMUSG00000020075	Ddx21	-1542.5	chr10:62066284-62066872	588
Irf1_peak_1118	chr10:62446885-62447305	ENSMUSG00000020070	Rufy2	2919.5
Irf1_peak_1119	chr10:63930860-63931174
Irf1_peak_1120	chr10:66415954-66416575				chr10:66416053-66416385	332
Irf1_peak_1121	chr10:69558523-69559138	ENSMUSG00000048701	Ccdc6	-1126.5	chr10:69558523-69559124	601
Irf1_peak_1122	chr10:70734306-70734975	ENSMUSG00000019927	Ube2d1	13338.5	chr10:70734538-70734767	229
Irf1_peak_1123	chr10:74531276-74531829	ENSMUSG00000009681	Bcr	7789.5
Irf1_peak_1124	chr10:75130046-75130731	ENSMUSG00000020196	Cabin1	-13.5	chr10:75130046-75130497	451
Irf1_peak_1125	chr10:76570940-76571504	ENSMUSG00000001435	Col18a1	5105.5	chr10:76571222-76571423	201
Irf1_peak_1126	chr10:77720952-77721628	ENSMUSG00000000374	Trappc10	-13875.5
Irf1_peak_1127	chr10:78879752-78880260				chr10:78879915-78880260	345
Irf1_peak_1128	chr10:78969485-78969777				chr10:78969514-78969715	201
Irf1_peak_1129	chr10:79286928-79287727	ENSMUSG00000035852	9130017N09Rik	1967.5	chr10:79287100-79287377	277
Irf1_peak_1130	chr10:79561327-79561846	ENSMUSG00000035673	Sbno2	3854.5	chr10:79561453-79561721	268
Irf1_peak_1131	chr10:80217630-80218272	ENSMUSG00000061589	Dot1l	-42.5
Irf1_peak_1132	chr10:80591834-80592443	ENSMUSG00000035011	Zbtb7a	-5756.5	chr10:80592121-80592321	200
Irf1_peak_1133	chr10:80755612-80756340	ENSMUSG00000034902	Pip5k1c	239.5	chr10:80755632-80756340	708
Irf1_peak_1134	chr10:80846880-80847331	ENSMUSG00000078440	Dohh	-85.5
Irf1_peak_1135	chr10:80959150-80959830	ENSMUSG00000020238	Ncln	-421.5	chr10:80959521-80959721	200
Irf1_peak_1136	chr10:82562131-82562516
Irf1_peak_1137	chr10:84039151-84039923	ENSMUSG00000020034	Tcp11l2	129.5	chr10:84039398-84039600	202
Irf1_peak_1138	chr10:84345249-84345707
Irf1_peak_1139	chr10:85264785-85265277	ENSMUSG00000090676	Gm6721	-5594.5
Irf1_peak_1140	chr10:85420186-85420817	ENSMUSG00000001783	D10Wsu52e	73.5
Irf1_peak_1141	chr10:86840651-86841331	ENSMUSG00000070256	U6	-14176.5
Irf1_peak_1142	chr10:89032970-89033546				chr10:89032970-89033546	576
Irf1_peak_1143	chr10:89336933-89337340	ENSMUSG00000058589	Anks1b	698.5
Irf1_peak_1144	chr10:89819411-89819979
Irf1_peak_1145	chr10:90508700-90509202
Irf1_peak_1146	chr10:94001358-94001926	ENSMUSG00000020023	Tmcc3	-6625.5	chr10:94001451-94001728	277
Irf1_peak_1147	chr10:94007985-94008781	ENSMUSG00000020023	Tmcc3	241.5	chr10:94008307-94008508	201
Irf1_peak_1148	chr10:94656288-94656702
Irf1_peak_1149	chr10:95793199-95793826
Irf1_peak_1150	chr10:96153159-96153554				chr10:96153159-96153462	303
Irf1_peak_1151	chr10:97477953-97478622
Irf1_peak_1152	chr10:97661593-97662039
Irf1_peak_1153	chr10:98667159-98667637	ENSMUSG00000019952	Poc1b	11839.5
Irf1_peak_1154	chr10:98673728-98674151	ENSMUSG00000019952	Poc1b	18307.5
Irf1_peak_1155	chr10:98716032-98716443	ENSMUSG00000019960	Dusp6	-9641.5
Irf1_peak_1156	chr10:99002331-99002964				chr10:99002331-99002964	633
Irf1_peak_1157	chr10:99449019-99449604
Irf1_peak_1158	chr10:104985043-104985432	ENSMUSG00000036019	Tmtc2	-12186.5
Irf1_peak_1159	chr10:105864476-105864898
Irf1_peak_1160	chr10:110293108-110293415
Irf1_peak_1161	chr10:110348398-110348764	ENSMUSG00000087718	U6	-6630.5
Irf1_peak_1162	chr10:110669289-110669912				chr10:110669289-110669912	623
Irf1_peak_1163	chr10:110781581-110781964				chr10:110781581-110781964	383
Irf1_peak_1164	chr10:110945413-110945838	ENSMUSG00000020205	Phlda1	2332.5
Irf1_peak_1165	chr10:112039258-112039771
Irf1_peak_1166	chr10:114751068-114751709	ENSMUSG00000020132	Rab21	1162.5	chr10:114751283-114751709	426
Irf1_peak_1167	chr10:115614557-115614934	ENSMUSG00000020151	Ptprr	279.5
Irf1_peak_1168	chr10:116330724-116331407	ENSMUSG00000034057	Gm239	2865.5	chr10:116330755-116331407	652
Irf1_peak_1169	chr10:116387467-116388163	ENSMUSG00000064181	Rab3ip	-455.5
Irf1_peak_1170	chr10:116583865-116584241	ENSMUSG00000020170	Frs2	1531.5
Irf1_peak_1171	chr10:118240514-118241091
Irf1_peak_1172	chr10:119846956-119847674	ENSMUSG00000090191	9230105E05Rik	20912.5	chr10:119847501-119847674	173
Irf1_peak_1173	chr10:120102758-120103274				chr10:120102793-120103163	370
Irf1_peak_1174	chr10:120399241-120399937	ENSMUSG00000093030	AC140381.1	11897.5	chr10:120399498-120399698	200
Irf1_peak_1175	chr10:120821622-120822231	ENSMUSG00000034707	Gns	19831.5
Irf1_peak_1176	chr10:120956794-120957138
Irf1_peak_1177	chr10:121017436-121017994	ENSMUSG00000020115	Tbk1	6191.5
Irf1_peak_1178	chr10:121023770-121024419	ENSMUSG00000020115	Tbk1	-255.5	chr10:121023898-121024419	521
Irf1_peak_1179	chr10:121361678-121362141
Irf1_peak_1180	chr10:122133135-122133735	ENSMUSG00000034613	Ppm1h	17660.5
Irf1_peak_1181	chr10:122633817-122634320	ENSMUSG00000020124	Usp15	-97.5
Irf1_peak_1182	chr10:125370592-125371149
Irf1_peak_1183	chr10:127668781-127669322	ENSMUSG00000039994	Timeless	-87.5	chr10:127668795-127669077	282
Irf1_peak_1184	chr10:127707139-127707723	ENSMUSG00000040033	Stat2	-308.5	chr10:127707139-127707723	584
Irf1_peak_1185	chr10:128241246-128241938	ENSMUSG00000047090	Tmem198b	-221.5	chr10:128241563-128241799	236
Irf1_peak_1186	chr10:128303597-128303934	ENSMUSG00000025352	Gdf11	24989.5	chr10:128303623-128303934	311
Irf1_peak_1187	chr10:129748662-129748985	ENSMUSG00000034833	Tespa1	-11113.5	chr10:129748706-129748985	279
Irf1_peak_1188	chr10:129983315-129983724
Irf1_peak_1189	chr11:3501985-3502640	ENSMUSG00000084211	Gm11949	22983.5
Irf1_peak_1190	chr11:3502670-3503121	ENSMUSG00000084211	Gm11949	22983.5
Irf1_peak_1191	chr11:3888899-3889449	ENSMUSG00000049721	Gal3st1	-849.5
Irf1_peak_1192	chr11:4998887-4999523	ENSMUSG00000009079	Ewsr1	50.5	chr11:4999064-4999389	325
Irf1_peak_1193	chr11:6098504-6098857	ENSMUSG00000053838	Nudcd3	1540.5
Irf1_peak_1194	chr11:6133726-6134196	ENSMUSG00000020447	Npc1l1	-3810.5
Irf1_peak_1195	chr11:7462042-7462378
Irf1_peak_1196	chr11:8479366-8479945	ENSMUSG00000020422	Tns3	-454.5
Irf1_peak_1197	chr11:8507171-8507494
Irf1_peak_1198	chr11:8647612-8648038				chr11:8647612-8648038	426
Irf1_peak_1199	chr11:8911102-8911792	ENSMUSG00000020413	Hus1	-279.5
Irf1_peak_1200	chr11:9717771-9718309				chr11:9717771-9718309	538
Irf1_peak_1201	chr11:9773683-9774114
Irf1_peak_1202	chr11:18800459-18800893
Irf1_peak_1203	chr11:18920307-18920614	ENSMUSG00000020160	Meis1	-1527.5
Irf1_peak_1204	chr11:20032871-20033544	ENSMUSG00000081346	Gm12030	-9409.5	chr11:20033028-20033261	233
Irf1_peak_1205	chr11:20705799-20706309	ENSMUSG00000042363	1110067D22Rik	24623.5
Irf1_peak_1206	chr11:20780382-20780698
Irf1_peak_1207	chr11:21124230-21124700	ENSMUSG00000082898	Gm12041	-3129.5	chr11:21124230-21124700	470
Irf1_peak_1208	chr11:21449721-21450161	ENSMUSG00000020321	Mdh1	9787.5
Irf1_peak_1209	chr11:22771818-22772350	ENSMUSG00000065869	U6	3073.5
Irf1_peak_1210	chr11:23976171-23976658	ENSMUSG00000085167	Gm12063	-201.5
Irf1_peak_1211	chr11:24240718-24241311
Irf1_peak_1212	chr11:24279546-24280161				chr11:24279546-24280161	615
Irf1_peak_1213	chr11:26504273-26504636	ENSMUSG00000064090	Vrk2	-10436.5	chr11:26504273-26504636	363
Irf1_peak_1214	chr11:26611019-26611749	ENSMUSG00000082038	Gm12071	-1531.5	chr11:26611019-26611749	730
Irf1_peak_1215	chr11:30547928-30548683	ENSMUSG00000060923	Acyp2	1306.5	chr11:30547928-30548683	755
Irf1_peak_1216	chr11:31822323-31822887	ENSMUSG00000020300	Cpeb4	5765.5
Irf1_peak_1217	chr11:34444048-34445112
Irf1_peak_1218	chr11:36661168-36661520
Irf1_peak_1219	chr11:37294679-37295232
Irf1_peak_1220	chr11:38330468-38330805	ENSMUSG00000087296	Gm12130	2863.5
Irf1_peak_1221	chr11:43012914-43013374
Irf1_peak_1222	chr11:43222386-43222694	ENSMUSG00000020415	Pttg1	13908.5
Irf1_peak_1223	chr11:44309501-44310012	ENSMUSG00000082750	Gm12156	17058.5	chr11:44309695-44309896	201
Irf1_peak_1224	chr11:47865362-47866031
Irf1_peak_1225	chr11:48684491-48685189	ENSMUSG00000046879	Irgm1	-16.5
Irf1_peak_1226	chr11:48740497-48740915	ENSMUSG00000048852	Gm12185	-62.5	chr11:48740533-48740915	382
Irf1_peak_1227	chr11:48877664-48878117	ENSMUSG00000078921	Tgtp2	-104.5	chr11:48877664-48878117	453
Irf1_peak_1228	chr11:48894816-48895254	ENSMUSG00000078920	Ifi47	4946.5	chr11:48894826-48895254	428
Irf1_peak_1229	chr11:48900253-48900878	ENSMUSG00000078920	Ifi47	-61.5	chr11:48900440-48900751	311
Irf1_peak_1230	chr11:49526145-49526622	ENSMUSG00000020362	Cnot6	-104.5
Irf1_peak_1231	chr11:49571007-49571399	ENSMUSG00000092894	AL606479.2	-14114.5
Irf1_peak_1232	chr11:51245429-51245920
Irf1_peak_1233	chr11:51614202-51614760
Irf1_peak_1234	chr11:51813685-51814512	ENSMUSG00000020390	Ube2b	-77.5	chr11:51813685-51814512	827
Irf1_peak_1235	chr11:51860299-51860652	ENSMUSG00000084800	Gm12205	-7537.5	chr11:51860299-51860652	353
Irf1_peak_1236	chr11:53236329-53237067	ENSMUSG00000036216	Leap2	16.5
Irf1_peak_1237	chr11:53672363-53673060	ENSMUSG00000081769	Gm12216	-12.5	chr11:53672618-53673060	442
Irf1_peak_1238	chr11:54275782-54276554	ENSMUSG00000035992	Fnip1	-1878.5	chr11:54275913-54276309	396
Irf1_peak_1239	chr11:54615735-54616246	ENSMUSG00000052298	Cdc42se2	-14909.5
Irf1_peak_1240	chr11:57458402-57459244	ENSMUSG00000020520	Galnt10	-190.5	chr11:57458402-57458996	594
Irf1_peak_1241	chr11:57775858-57776693	ENSMUSG00000089280	7SK	-6602.5	chr11:57776118-57776318	200
Irf1_peak_1242	chr11:57996867-57997637	ENSMUSG00000082292	Gm12250	-96.5	chr11:57996867-57997637	770
Irf1_peak_1243	chr11:58012701-58013358	ENSMUSG00000078853	Igtp	-26.5	chr11:58012788-58012988	200
Irf1_peak_1244	chr11:58028146-58028853	ENSMUSG00000069874	Irgm2	-107.5	chr11:58028146-58028437	291
Irf1_peak_1245	chr11:58431848-58432508	ENSMUSG00000037145	2210407C18Rik	-2585.5
Irf1_peak_1246	chr11:58741585-58742229	ENSMUSG00000020490	Btnl10	10396.5	chr11:58741585-58742229	644
Irf1_peak_1247	chr11:59623019-59623969	ENSMUSG00000087249	Gm16062	32.5	chr11:59623194-59623940	746
Irf1_peak_1248	chr11:60119044-60119549				chr11:60119233-60119433	200
Irf1_peak_1249	chr11:61167257-61167788	ENSMUSG00000069855	Slc47a2	-11096.5
Irf1_peak_1250	chr11:61483608-61483979	ENSMUSG00000004837	Grap	1240.5
Irf1_peak_1251	chr11:62416013-62416762	ENSMUSG00000086841	2410006H16Rik	-88.5	chr11:62416105-62416762	657
Irf1_peak_1252	chr11:62771007-62771514	ENSMUSG00000042200	Cdrt4	6605.5
Irf1_peak_1253	chr11:63226415-63227087	ENSMUSG00000085113	B130011K05Rik	107.5
Irf1_peak_1254	chr11:64539951-64540554
Irf1_peak_1255	chr11:65590361-65590816	ENSMUSG00000033352	Map2k4	11197.5
Irf1_peak_1256	chr11:66775046-66775442	ENSMUSG00000085683	9130409J20Rik	3852.5
Irf1_peak_1257	chr11:69394573-69395204	ENSMUSG00000059552	Trp53	861.5	chr11:69394737-69394985	248
Irf1_peak_1258	chr11:69571963-69572745	ENSMUSG00000005198	Polr2a	-412.5	chr11:69572080-69572639	559
Irf1_peak_1259	chr11:69834089-69834561	ENSMUSG00000020886	Dlg4	1987.5
Irf1_peak_1260	chr11:70053180-70053728	ENSMUSG00000040904	Rnasek	-130.5	chr11:70053305-70053716	411
Irf1_peak_1261	chr11:72114920-72115536	ENSMUSG00000040483	Xaf1	-21.5	chr11:72115082-72115282	200
Irf1_peak_1262	chr11:73140048-73140472	ENSMUSG00000020774	Aspa	-39.5
Irf1_peak_1263	chr11:74097395-74098017	ENSMUSG00000070374	Olfr59	373.5
Irf1_peak_1264	chr11:75347807-75348425	ENSMUSG00000038178	Slc43a2	2550.5
Irf1_peak_1265	chr11:76066411-76066913	ENSMUSG00000038046	Rnmtl1	4063.5	chr11:76066678-76066878	200
Irf1_peak_1266	chr11:76307674-76308244	ENSMUSG00000017631	Abr	518.5
Irf1_peak_1267	chr11:76317969-76318430	ENSMUSG00000017631	Abr	4683.5
Irf1_peak_1268	chr11:77924632-77925315	ENSMUSG00000037750	BC017647	-4105.5	chr11:77924728-77925315	587
Irf1_peak_1269	chr11:78700413-78701031
Irf1_peak_1270	chr11:78815812-78816311	ENSMUSG00000001123	Lgals9	-17652.5
Irf1_peak_1271	chr11:79023617-79023993	ENSMUSG00000081000	Gm11200	-2487.5	chr11:79023665-79023865	200
Irf1_peak_1272	chr11:79216914-79217633
Irf1_peak_1273	chr11:79998692-79999251	ENSMUSG00000020707	Rnf135	1183.5	chr11:79998692-79999117	425
Irf1_peak_1274	chr11:80220279-80220785	ENSMUSG00000017421	Zfp207	17972.5
Irf1_peak_1275	chr11:82282696-82283151				chr11:82283003-82283151	148
Irf1_peak_1276	chr11:82891477-82891990	ENSMUSG00000072620	Slfn2	13150.5	chr11:82891477-82891990	513
Irf1_peak_1277	chr11:83286130-83286846	ENSMUSG00000020680	Taf15	-176.5	chr11:83286253-83286478	225
Irf1_peak_1278	chr11:83354460-83354822	ENSMUSG00000035042	Ccl5	-10614.5	chr11:83354460-83354822	362
Irf1_peak_1279	chr11:85317706-85318836	ENSMUSG00000059439	Bcas3	-4888.5	chr11:85318422-85318836	414
Irf1_peak_1280	chr11:85384601-85385235	ENSMUSG00000059439	Bcas3	-9621.5
Irf1_peak_1281	chr11:85889887-85890244
Irf1_peak_1282	chr11:85901865-85902420
Irf1_peak_1283	chr11:85988282-85988856	ENSMUSG00000080823	Gm11477	-10291.5
Irf1_peak_1284	chr11:86158222-86158919	ENSMUSG00000088230	Y_RNA	11901.5	chr11:86158482-86158803	321
Irf1_peak_1285	chr11:86394814-86395169	ENSMUSG00000065455	Mir21	2731.5	chr11:86394814-86395169	355
Irf1_peak_1286	chr11:87881227-87882004	ENSMUSG00000018377	Vezf1	-230.5
Irf1_peak_1287	chr11:88554212-88554867	ENSMUSG00000069769	Msi2	-18666.5	chr11:88554434-88554635	201
Irf1_peak_1288	chr11:88775401-88775936	ENSMUSG00000087338	4930405P13Rik	8414.5
Irf1_peak_1289	chr11:89802343-89802680
Irf1_peak_1290	chr11:93747033-93747543	ENSMUSG00000059474	Mbtd1	90.5	chr11:93747033-93747543	510
Irf1_peak_1291	chr11:94022525-94023149
Irf1_peak_1292	chr11:94450824-94451332	ENSMUSG00000076435	Acsf2	11935.5	chr11:94450837-94451186	349
Irf1_peak_1293	chr11:95590097-95590815	ENSMUSG00000075596	B130006D01Rik	5516.5	chr11:95590220-95590633	413
Irf1_peak_1294	chr11:95632047-95632570	ENSMUSG00000082981	Gm11526	9603.5
Irf1_peak_1295	chr11:96172605-96173262	ENSMUSG00000085645	0610040B09Rik	-4759.5	chr11:96172605-96173262	657
Irf1_peak_1296	chr11:97605640-97606705	ENSMUSG00000018547	Pip4k2b	-22.5
Irf1_peak_1297	chr11:97887775-97888481	ENSMUSG00000017404	Rpl19	-83.5	chr11:97887976-97888312	336
Irf1_peak_1298	chr11:100101413-100102067	ENSMUSG00000082456	Gm11598	-2832.5	chr11:100101413-100102067	654
Irf1_peak_1299	chr11:100217184-100217869	ENSMUSG00000006930	Hap1	-49.5	chr11:100217265-100217744	479
Irf1_peak_1300	chr11:100565249-100565859	ENSMUSG00000017830	Dhx58	-32.5	chr11:100565249-100565859	610
Irf1_peak_1301	chr11:100596532-100597194	ENSMUSG00000019173	Rab5c	2523.5	chr11:100596755-100597194	439
Irf1_peak_1302	chr11:100792731-100793366	ENSMUSG00000004040	Stat3	7609.5	chr11:100792859-100793205	346
Irf1_peak_1303	chr11:101309467-101310159	ENSMUSG00000010358	Ifi35	-2.5	chr11:101309525-101310047	522
Irf1_peak_1304	chr11:102976685-102977460	ENSMUSG00000048878	Hexim1	-480.5	chr11:102976685-102977460	775
Irf1_peak_1305	chr11:105353604-105354348				chr11:105353836-105354036	200
Irf1_peak_1306	chr11:106823792-106824132	ENSMUSG00000086481	Gm11707	10495.5
Irf1_peak_1307	chr11:107400222-107400701	ENSMUSG00000083996	Gm11649	-6878.5
Irf1_peak_1308	chr11:108144133-108144754
Irf1_peak_1309	chr11:108170980-108171413
Irf1_peak_1310	chr11:109192782-109193188
Irf1_peak_1311	chr11:110495482-110496049				chr11:110495482-110496049	567
Irf1_peak_1312	chr11:111598440-111599119	ENSMUSG00000081666	Gm11677	-11881.5
Irf1_peak_1313	chr11:113007475-113007875
Irf1_peak_1314	chr11:115038869-115039605	ENSMUSG00000015542	Nat9	9120.5
Irf1_peak_1315	chr11:115281075-115281820	ENSMUSG00000016940	Kctd2	-38.5
Irf1_peak_1316	chr11:115373901-115374674	ENSMUSG00000020737	Hn1	1188.5
Irf1_peak_1317	chr11:115948120-115948792	ENSMUSG00000034341	Wbp2	-169.5
Irf1_peak_1318	chr11:116349888-116350673	ENSMUSG00000015869	Prpsap1	1305.5
Irf1_peak_1319	chr11:116948745-116949071	ENSMUSG00000093083	AL627205.1	1760.5
Irf1_peak_1320	chr11:117094177-117094731	ENSMUSG00000059248	38595	788.5
Irf1_peak_1321	chr11:117460396-117460955	ENSMUSG00000054418	2900041M22Rik	-11962.5
Irf1_peak_1322	chr11:119251408-119252069	ENSMUSG00000088015	Mir1932	-6.5	chr11:119251408-119252069	661
Irf1_peak_1323	chr11:119254069-119254810	ENSMUSG00000070327	Rnf213	-124.5	chr11:119254199-119254810	611
Irf1_peak_1324	chr11:119255638-119256003	ENSMUSG00000070327	Rnf213	1434.5
Irf1_peak_1325	chr11:120065591-120066478	ENSMUSG00000086750	Gm11770	12250.5
Irf1_peak_1326	chr11:120919394-120919942	ENSMUSG00000039364	Sectm1b	-1750.5
Irf1_peak_1327	chr11:120943998-120944581	ENSMUSG00000025165	Sectm1a	-1865.5	chr11:120944153-120944581	428
Irf1_peak_1328	chr11:121574725-121575408	ENSMUSG00000039208	Metrnl	10990.5
Irf1_peak_1329	chr12:3759280-3760012	ENSMUSG00000092286	Gm20448	2474.5	chr12:3759479-3759894	415
Irf1_peak_1330	chr12:15364559-15365112
Irf1_peak_1331	chr12:16877492-16878012	ENSMUSG00000020580	Rock2	-23912.5
Irf1_peak_1332	chr12:17699823-17700146	ENSMUSG00000071379	Hpcal1	2306.5	chr12:17699823-17700146	323
Irf1_peak_1333	chr12:21468333-21468815				chr12:21468511-21468815	304
Irf1_peak_1334	chr12:27144894-27145391	ENSMUSG00000020641	Rsad2	-3838.5	chr12:27144954-27145367	413
Irf1_peak_1335	chr12:27153770-27154520	ENSMUSG00000020638	Cmpk2	37.5	chr12:27154010-27154381	371
Irf1_peak_1336	chr12:27806661-27806978
Irf1_peak_1337	chr12:31029687-31030095	ENSMUSG00000020672	Sntg2	12730.5
Irf1_peak_1338	chr12:31813758-31814289
Irf1_peak_1339	chr12:33480663-33481236	ENSMUSG00000020572	Nampt	-24354.5	chr12:33480663-33481236	573
Irf1_peak_1340	chr12:36883232-36883809	ENSMUSG00000020547	Bzw2	-73.5	chr12:36883383-36883686	303
Irf1_peak_1341	chr12:39265263-39265979				chr12:39265282-39265615	333
Irf1_peak_1342	chr12:40320287-40320820				chr12:40320287-40320820	533
Irf1_peak_1343	chr12:40744630-40745221	ENSMUSG00000047446	Arl4a	-3837.5	chr12:40744776-40744977	201
Irf1_peak_1344	chr12:40949627-40950159	ENSMUSG00000035983	Gm7008	-4.5
Irf1_peak_1345	chr12:41816298-41816796	ENSMUSG00000056899	Immp2l	21550.5
Irf1_peak_1346	chr12:44608471-44608918
Irf1_peak_1347	chr12:52478638-52479206	ENSMUSG00000020952	Scfd1	370.5	chr12:52478648-52479041	393
Irf1_peak_1348	chr12:52570580-52571055				chr12:52570815-52571055	240
Irf1_peak_1349	chr12:52675770-52676200	ENSMUSG00000020953	Coch	-18383.5	chr12:52675859-52676129	270
Irf1_peak_1350	chr12:53103775-53104260	ENSMUSG00000020956	6530401N04Rik	3532.5	chr12:53103775-53104260	485
Irf1_peak_1351	chr12:56566301-56566881				chr12:56566301-56566881	580
Irf1_peak_1352	chr12:58305473-58305956	ENSMUSG00000035472	Slc25a21	-7242.5	chr12:58305502-58305702	200
Irf1_peak_1353	chr12:59015801-59016485
Irf1_peak_1354	chr12:59145655-59146082
Irf1_peak_1355	chr12:59315603-59316021	ENSMUSG00000035431	Sstr1	3071.5
Irf1_peak_1356	chr12:60231999-60232847	ENSMUSG00000021000	Ctage5	-46.5
Irf1_peak_1357	chr12:60309826-60310407	ENSMUSG00000035329	Fbxo33	-3447.5
Irf1_peak_1358	chr12:60320389-60321040	ENSMUSG00000035329	Fbxo33	84.5	chr12:60320539-60320740	201
Irf1_peak_1359	chr12:63985975-63986603				chr12:63986018-63986218	200
Irf1_peak_1360	chr12:64496021-64496593
Irf1_peak_1361	chr12:64653730-64654172
Irf1_peak_1362	chr12:64705605-64706255	ENSMUSG00000064958	U6	-4980.5
Irf1_peak_1363	chr12:64985231-64985714
Irf1_peak_1364	chr12:65374492-65375178
Irf1_peak_1365	chr12:66174663-66175222	ENSMUSG00000020949	Fkbp3	117.5	chr12:66174663-66174860	197
Irf1_peak_1366	chr12:68059812-68060367
Irf1_peak_1367	chr12:70061659-70062007
Irf1_peak_1368	chr12:70614230-70614600				chr12:70614230-70614600	370
Irf1_peak_1369	chr12:71925721-71926422	ENSMUSG00000048285	Frmd6	-343.5	chr12:71926041-71926241	200
Irf1_peak_1370	chr12:75202894-75203605				chr12:75202894-75203605	711
Irf1_peak_1371	chr12:76967682-76968068	ENSMUSG00000063450	Syne2	14217.5
Irf1_peak_1372	chr12:78044349-78044832	ENSMUSG00000059436	Max	18317.5
Irf1_peak_1373	chr12:78058695-78059221	ENSMUSG00000059436	Max	4101.5	chr12:78058777-78058978	201
Irf1_peak_1374	chr12:79162823-79163313
Irf1_peak_1375	chr12:80081567-80082021	ENSMUSG00000046157	Tmem229b	-102.5	chr12:80081590-80082021	431
Irf1_peak_1376	chr12:80107443-80108118	ENSMUSG00000046157	Tmem229b	-175.5	chr12:80107747-80108004	257
Irf1_peak_1377	chr12:81892788-81893264	ENSMUSG00000021133	4933426M11Rik	1564.5	chr12:81892788-81893264	476
Irf1_peak_1378	chr12:83428382-83428775	ENSMUSG00000042700	Sipa1l1	16305.5	chr12:83428382-83428775	393
Irf1_peak_1379	chr12:83570901-83571660				chr12:83571122-83571324	202
Irf1_peak_1380	chr12:84791398-84791857				chr12:84791443-84791643	200
Irf1_peak_1381	chr12:85273711-85274400	ENSMUSG00000021224	Numb	-11181.5	chr12:85273711-85274400	689
Irf1_peak_1382	chr12:86310542-86310972	ENSMUSG00000042350	1110018G07Rik	973.5	chr12:86310542-86310918	376
Irf1_peak_1383	chr12:86451287-86452006	ENSMUSG00000004789	Dlst	-51.5	chr12:86451287-86452006	719
Irf1_peak_1384	chr12:86814387-86815127	ENSMUSG00000021250	Fos	-118.5	chr12:86814529-86814810	281
Irf1_peak_1385	chr12:86917855-86918703	ENSMUSG00000034271	Jdp2	-22084.5	chr12:86917855-86918703	848
Irf1_peak_1386	chr12:87994054-87994617	ENSMUSG00000075832	U6	-1643.5	chr12:87994054-87994264	210
Irf1_peak_1387	chr12:88200213-88200591				chr12:88200321-88200522	201
Irf1_peak_1388	chr12:88729573-88730197	ENSMUSG00000021036	Sptlc2	-553.5
Irf1_peak_1389	chr12:90957662-90958001
Irf1_peak_1390	chr12:91498470-91498903
Irf1_peak_1391	chr12:93064162-93064623	ENSMUSG00000020964	Sel1l	5967.5
Irf1_peak_1392	chr12:100578757-100579047	ENSMUSG00000033731	3300002A11Rik	-456.5
Irf1_peak_1393	chr12:100645253-100646034	ENSMUSG00000033713	Foxn3	5097.5	chr12:100645355-100645846	491
Irf1_peak_1394	chr12:103213580-103214320	ENSMUSG00000041781	Cpsf2	-113.5	chr12:103213960-103214162	202
Irf1_peak_1395	chr12:103929007-103929505	ENSMUSG00000089324	Mir1936	-6151.5	chr12:103929007-103929505	498
Irf1_peak_1396	chr12:103933444-103933998	ENSMUSG00000057963	Itpk1	9278.5	chr12:103933444-103933998	554
Irf1_peak_1397	chr12:109487452-109488337
Irf1_peak_1398	chr12:109513503-109514278	ENSMUSG00000084883	Ccdc85c	-267.5
Irf1_peak_1399	chr12:111736799-111737180	ENSMUSG00000017843	Ppp2r5c	12996.5	chr12:111736799-111737180	381
Irf1_peak_1400	chr12:112753063-112753439	ENSMUSG00000021282	Eif5	-23025.5	chr12:112753163-112753363	200
Irf1_peak_1401	chr12:113368377-113368768	ENSMUSG00000065574	Mir203	-502.5	chr12:113368377-113368664	287
Irf1_peak_1402	chr12:114264482-114265033	ENSMUSG00000021143	Pacs2	11962.5	chr12:114264499-114264924	425
Irf1_peak_1403	chr12:116909803-116910286	ENSMUSG00000076731	Ighv8-12	-23384.5	chr12:116909815-116910241	426
Irf1_peak_1404	chr12:118799773-118800079	ENSMUSG00000089482	5S_rRNA	-12889.5
Irf1_peak_1405	chr12:118860377-118860749
Irf1_peak_1406	chr12:119081864-119082473	ENSMUSG00000021175	Cdca7l	-179.5	chr12:119082067-119082311	244
Irf1_peak_1407	chr12:120395476-120396058				chr12:120395689-120396058	369
Irf1_peak_1408	chr13:3636107-3636676	ENSMUSG00000033781	Asb13	3024.5	chr13:3636319-3636519	200
Irf1_peak_1409	chr13:4715507-4715943				chr13:4715507-4715943	436
Irf1_peak_1410	chr13:5863565-5864350	ENSMUSG00000000078	Klf6	3222.5	chr13:5863565-5864350	785
Irf1_peak_1411	chr13:5919527-5920000
Irf1_peak_1412	chr13:6116282-6116792
Irf1_peak_1413	chr13:7578594-7579071
Irf1_peak_1414	chr13:9379927-9380426	ENSMUSG00000091506	Gm17294	-6223.5	chr13:9380002-9380288	286
Irf1_peak_1415	chr13:9775391-9775755	ENSMUSG00000021156	Zmynd11	-11006.5	chr13:9775471-9775671	200
Irf1_peak_1416	chr13:12552571-12553210	ENSMUSG00000057554	Lgals8	418.5	chr13:12552571-12553210	639
Irf1_peak_1417	chr13:12667081-12667576	ENSMUSG00000057069	Ero1lb	9231.5	chr13:12667163-12667504	341
Irf1_peak_1418	chr13:14705779-14706297	ENSMUSG00000015671	Psma2	510.5	chr13:14705779-14706170	391
Irf1_peak_1419	chr13:16103868-16104533	ENSMUSG00000041324	Inhba	619.5	chr13:16104200-16104400	200
Irf1_peak_1420	chr13:20223507-20224071
Irf1_peak_1421	chr13:23758564-23759063	ENSMUSG00000084753	U6	3871.5	chr13:23758564-23758978	414
Irf1_peak_1422	chr13:23802138-23802833	ENSMUSG00000006611	Hfe	132.5	chr13:23802138-23802833	695
Irf1_peak_1423	chr13:24044676-24045138	ENSMUSG00000087603	Gm11339	-3722.5
Irf1_peak_1424	chr13:24184988-24185356	ENSMUSG00000021338	Lrrc16a	1168.5
Irf1_peak_1425	chr13:24892453-24893096	ENSMUSG00000019132	BC005537	-627.5	chr13:24892453-24893096	643
Irf1_peak_1426	chr13:24938787-24939179	ENSMUSG00000006711	D130043K22Rik	1992.5
Irf1_peak_1427	chr13:27256153-27256752	ENSMUSG00000062201	Prl3d3	7761.5
Irf1_peak_1428	chr13:27297823-27298113	ENSMUSG00000017922	Prl3c1	7194.5
Irf1_peak_1429	chr13:30989403-30989802
Irf1_peak_1430	chr13:31024823-31025290	ENSMUSG00000076430	Hus1b	14552.5	chr13:31024974-31025174	200
Irf1_peak_1431	chr13:31078081-31078423	ENSMUSG00000056257	Gm5447	12183.5	chr13:31078081-31078423	342
Irf1_peak_1432	chr13:31232454-31232989
Irf1_peak_1433	chr13:31912607-31912994	ENSMUSG00000050295	Foxc1	14380.5
Irf1_peak_1434	chr13:33095981-33096606	ENSMUSG00000045827	Serpinb9	-41.5	chr13:33095981-33096606	625
Irf1_peak_1435	chr13:34564876-34565279
Irf1_peak_1436	chr13:35353155-35353597
Irf1_peak_1437	chr13:35574211-35574526				chr13:35574211-35574526	315
Irf1_peak_1438	chr13:37945293-37945849	ENSMUSG00000039087	Rreb1	-4223.5
Irf1_peak_1439	chr13:38388546-38388984
Irf1_peak_1440	chr13:40037145-40037495
Irf1_peak_1441	chr13:40749381-40749780				chr13:40749563-40749763	200
Irf1_peak_1442	chr13:41678821-41679580	ENSMUSG00000092835	AC154848.1	-5839.5	chr13:41679010-41679563	553
Irf1_peak_1443	chr13:42915141-42915651				chr13:42915436-42915637	201
Irf1_peak_1444	chr13:42961389-42962164	ENSMUSG00000054728	Phactr1	137.5
Irf1_peak_1445	chr13:43746243-43746646
Irf1_peak_1446	chr13:44394166-44394887				chr13:44394166-44394887	721
Irf1_peak_1447	chr13:45967228-45967650				chr13:45967379-45967579	200
Irf1_peak_1448	chr13:46066441-46066699	ENSMUSG00000038152	5033430I15Rik	5976.5
Irf1_peak_1449	chr13:46451658-46451949
Irf1_peak_1450	chr13:46459844-46460260
Irf1_peak_1451	chr13:46814244-46814627	ENSMUSG00000021374	Nup153	8772.5	chr13:46814381-46814627	246
Irf1_peak_1452	chr13:49073244-49073770	ENSMUSG00000086252	C030044B11Rik	9771.5	chr13:49073383-49073584	201
Irf1_peak_1453	chr13:49315960-49316510	ENSMUSG00000037960	1110007C09Rik	-4863.5	chr13:49316143-49316410	267
Irf1_peak_1454	chr13:51197109-51197538	ENSMUSG00000021395	Spin1	1081.5	chr13:51197109-51197538	429
Irf1_peak_1455	chr13:52560117-52560640				chr13:52560117-52560640	523
Irf1_peak_1456	chr13:52920218-52920921				chr13:52920448-52920648	200
Irf1_peak_1457	chr13:54602753-54603226	ENSMUSG00000086567	Gm16247	-1464.5
Irf1_peak_1458	chr13:54794894-54796196	ENSMUSG00000034928	Rnf44	-79.5	chr13:54795203-54795671	468
Irf1_peak_1459	chr13:54910303-54910934	ENSMUSG00000025875	Tspan17	13966.5	chr13:54910303-54910934	631
Irf1_peak_1460	chr13:55929158-55929777	ENSMUSG00000021506	Pitx1	3301.5
Irf1_peak_1461	chr13:56157125-56157644
Irf1_peak_1462	chr13:58259234-58259949	ENSMUSG00000050002	5133401N09Rik	620.5	chr13:58259414-58259949	535
Irf1_peak_1463	chr13:58554931-58555292
Irf1_peak_1464	chr13:60338034-60338621
Irf1_peak_1465	chr13:60923770-60924276	ENSMUSG00000056728	Ctsll3	-19916.5
Irf1_peak_1466	chr13:63347576-63347938				chr13:63347576-63347938	362
Irf1_peak_1467	chr13:63664177-63664893	ENSMUSG00000021466	Ptch1	1055.5
Irf1_peak_1468	chr13:67033680-67034557	ENSMUSG00000021519	Mterfd1	-90.5	chr13:67034046-67034273	227
Irf1_peak_1469	chr13:70439836-70440429
Irf1_peak_1470	chr13:73206364-73206699
Irf1_peak_1471	chr13:73831521-73831943	ENSMUSG00000021565	Slc6a19	-1676.5	chr13:73831521-73831833	312
Irf1_peak_1472	chr13:74777002-74777716	ENSMUSG00000021583	Erap1	-33.5	chr13:74777091-74777351	260
Irf1_peak_1473	chr13:75222977-75223491	ENSMUSG00000021587	Pcsk1	-3918.5	chr13:75223383-75223491	108
Irf1_peak_1474	chr13:76156430-76156830	ENSMUSG00000043190	Rfesd	-444.5	chr13:76156430-76156830	400
Irf1_peak_1475	chr13:76854749-76855059	ENSMUSG00000021596	Mctp1	-7969.5
Irf1_peak_1476	chr13:81608646-81609121				chr13:81608775-81608978	203
Irf1_peak_1477	chr13:81669995-81670579	ENSMUSG00000069170	Gpr98	1994.5	chr13:81670503-81670579	76
Irf1_peak_1478	chr13:86029315-86030125				chr13:86029315-86030046	731
Irf1_peak_1479	chr13:90069061-90069463	ENSMUSG00000089070	U6	-2176.5
Irf1_peak_1480	chr13:90736012-90736571
Irf1_peak_1481	chr13:90935614-90936380				chr13:90935880-90936380	500
Irf1_peak_1482	chr13:94012879-94013580				chr13:94013086-94013287	201
Irf1_peak_1483	chr13:94854488-94855069	ENSMUSG00000045312	Lhfpl2	1271.5
Irf1_peak_1484	chr13:95152246-95152929	ENSMUSG00000021686	Ap3b1	23658.5	chr13:95152246-95152810	564
Irf1_peak_1485	chr13:97131822-97132302	ENSMUSG00000076343	AC137692.1	4940.5
Irf1_peak_1486	chr13:98388006-98388600
Irf1_peak_1487	chr13:99463227-99463741	ENSMUSG00000052485	Tmem171	1151.5	chr13:99463227-99463741	514
Irf1_peak_1488	chr13:99714612-99715296	ENSMUSG00000009470	Tnpo1	-18585.5	chr13:99714822-99715022	200
Irf1_peak_1489	chr13:100114269-100115000	ENSMUSG00000041632	Mrps27	-40.5	chr13:100114269-100115000	731
Irf1_peak_1490	chr13:100628592-100629284				chr13:100628592-100629211	619
Irf1_peak_1491	chr13:101313001-101313561	ENSMUSG00000021638	Ocln	9128.5
Irf1_peak_1492	chr13:102795278-102795873				chr13:102795278-102795873	595
Irf1_peak_1493	chr13:103696069-103696799	ENSMUSG00000034751	Mast4	-71.5	chr13:103696182-103696572	390
Irf1_peak_1494	chr13:105075867-105076428	ENSMUSG00000046169	Adamts6	-1795.5	chr13:105076069-105076270	201
Irf1_peak_1495	chr13:105275332-105276015
Irf1_peak_1496	chr13:105606782-105607627	ENSMUSG00000021715	Cwc27	-73.5	chr13:105606955-105607323	368
Irf1_peak_1497	chr13:107096551-107097041
Irf1_peak_1498	chr13:108339993-108340704				chr13:108340210-108340410	200
Irf1_peak_1499	chr13:109049097-109049512
Irf1_peak_1500	chr13:110336590-110337024
Irf1_peak_1501	chr13:111393127-111393474
Irf1_peak_1502	chr13:113188919-113189458				chr13:113189017-113189389	372
Irf1_peak_1503	chr13:113803542-113804042	ENSMUSG00000074651	Gm6320	19752.5	chr13:113803542-113803888	346
Irf1_peak_1504	chr14:8606339-8606962	ENSMUSG00000072723	Gm10044	-28.5
Irf1_peak_1505	chr14:8927939-8928413	ENSMUSG00000033885	Pxk	-2522.5	chr14:8928067-8928267	200
Irf1_peak_1506	chr14:10646846-10647082
Irf1_peak_1507	chr14:11532213-11533017				chr14:11532251-11532907	656
Irf1_peak_1508	chr14:11774232-11774545
Irf1_peak_1509	chr14:12475492-12475921
Irf1_peak_1510	chr14:12685524-12685985
Irf1_peak_1511	chr14:14830254-14830604	ENSMUSG00000021738	Atxn7	-14561.5
Irf1_peak_1512	chr14:14845169-14845834	ENSMUSG00000021738	Atxn7	418.5
Irf1_peak_1513	chr14:15216432-15216949	ENSMUSG00000091809	Olfr721-ps1	-23017.5
Irf1_peak_1514	chr14:15279298-15279845				chr14:15279428-15279835	407
Irf1_peak_1515	chr14:17311316-17311780
Irf1_peak_1516	chr14:18243176-18243920				chr14:18243176-18243857	681
Irf1_peak_1517	chr14:19238007-19238578				chr14:19238168-19238368	200
Irf1_peak_1518	chr14:21113653-21114216	ENSMUSG00000021809	Nudt13	-23.5	chr14:21113708-21114053	345
Irf1_peak_1519	chr14:21159929-21160408	ENSMUSG00000021810	Ecd	7076.5	chr14:21159960-21160259	299
Irf1_peak_1520	chr14:21553341-21554004	ENSMUSG00000039308	Ndst2	-3878.5	chr14:21553341-21554004	663
Irf1_peak_1521	chr14:22378592-22379254
Irf1_peak_1522	chr14:22792433-22792979	ENSMUSG00000039081	Zfp503	14494.5
Irf1_peak_1523	chr14:27306659-27307197	ENSMUSG00000065864	SNORA71	-10263.5	chr14:27306896-27307197	301
Irf1_peak_1524	chr14:27590062-27590634	ENSMUSG00000021879	Dnahc12	6122.5	chr14:27590062-27590630	568
Irf1_peak_1525	chr14:28375669-28376229				chr14:28375734-28376077	343
Irf1_peak_1526	chr14:28569951-28570340
Irf1_peak_1527	chr14:29219263-29219610
Irf1_peak_1528	chr14:29763224-29763596
Irf1_peak_1529	chr14:31218904-31219606				chr14:31218919-31219270	351
Irf1_peak_1530	chr14:34940101-34940826	ENSMUSG00000088533	SNORA17	21095.5	chr14:34940101-34940624	523
Irf1_peak_1531	chr14:37677152-37677565	ENSMUSG00000065894	n-R5s46	-8201.5	chr14:37677169-37677565	396
Irf1_peak_1532	chr14:40468881-40469770				chr14:40468965-40469389	424
Irf1_peak_1533	chr14:47619974-47620367	ENSMUSG00000021838	Samd4	-800.5
Irf1_peak_1534	chr14:47724228-47724570	ENSMUSG00000072589	Gm10371	11454.5
Irf1_peak_1535	chr14:47878585-47879045	ENSMUSG00000084648	U6	11767.5	chr14:47878777-47878977	200
Irf1_peak_1536	chr14:49065696-49066119	ENSMUSG00000036339	6720456H20Rik	-80.5	chr14:49065770-49066031	261
Irf1_peak_1537	chr14:49875331-49875890	ENSMUSG00000021850	1700011H14Rik	-10441.5
Irf1_peak_1538	chr14:51090155-51090763	ENSMUSG00000060108	Olfr741	-14738.5
Irf1_peak_1539	chr14:51405190-51405832	ENSMUSG00000006288	Ttc5	-289.5	chr14:51405235-51405545	310
Irf1_peak_1540	chr14:51610623-51611307	ENSMUSG00000021872	Rnase10	-16405.5	chr14:51610768-51611128	360
Irf1_peak_1541	chr14:51682877-51683334	ENSMUSG00000068407	Rnase12	-6212.5	chr14:51682877-51683334	457
Irf1_peak_1542	chr14:52639303-52639953	ENSMUSG00000049295	Zfp219	782.5	chr14:52639485-52639686	201
Irf1_peak_1543	chr14:55324375-55324754	ENSMUSG00000052435	Cebpe	6413.5	chr14:55324432-55324754	322
Irf1_peak_1544	chr14:56196976-56197671	ENSMUSG00000022216	Psme1	10.5	chr14:56197231-56197671	440
Irf1_peak_1545	chr14:56209441-56210254	ENSMUSG00000079197	Psme2	18.5	chr14:56209441-56210220	779
Irf1_peak_1546	chr14:56902558-56903065	ENSMUSG00000015437	Gzmb	-21616.5
Irf1_peak_1547	chr14:57194127-57194626	ENSMUSG00000054509	Parp4	-140.5	chr14:57194127-57194473	346
Irf1_peak_1548	chr14:57797164-57797594
Irf1_peak_1549	chr14:57815394-57815835
Irf1_peak_1550	chr14:58690526-58690898	ENSMUSG00000021974	Fgf9	-808.5
Irf1_peak_1551	chr14:59473797-59474225
Irf1_peak_1552	chr14:60008190-60008737	ENSMUSG00000091144	Gm6907	5713.5
Irf1_peak_1553	chr14:60790203-60790804	ENSMUSG00000021983	Atp8a2	5884.5
Irf1_peak_1554	chr14:61467116-61467585
Irf1_peak_1555	chr14:62172725-62173246	ENSMUSG00000021930	6330409N04Rik	2576.5	chr14:62172751-62173246	495
Irf1_peak_1556	chr14:62969763-62970196	ENSMUSG00000021932	Rnaseh2b	3810.5	chr14:62969847-62970060	213
Irf1_peak_1557	chr14:64884257-64884560
Irf1_peak_1558	chr14:65120467-65121065				chr14:65120586-65120905	319
Irf1_peak_1559	chr14:65485557-65486292	ENSMUSG00000021972	Hmbox1	20496.5	chr14:65485765-65486130	365
Irf1_peak_1560	chr14:65534676-65535038	ENSMUSG00000021972	Hmbox1	-18897.5	chr14:65534676-65535038	362
Irf1_peak_1561	chr14:66646516-66647008	ENSMUSG00000068165	Gm10233	-17058.5
Irf1_peak_1562	chr14:66709778-66710196	ENSMUSG00000022039	Adam2	-13367.5
Irf1_peak_1563	chr14:66897849-66898304	ENSMUSG00000059456	Ptk2b	1715.5	chr14:66897849-66898304	455
Irf1_peak_1564	chr14:73516752-73516984	ENSMUSG00000022106	Rcbtb2	-6007.5
Irf1_peak_1565	chr14:73609049-73609643	ENSMUSG00000076121	Mir687	-2691.5	chr14:73609200-73609603	403
Irf1_peak_1566	chr14:73768615-73769091	ENSMUSG00000022108	Itm2b	16216.5
Irf1_peak_1567	chr14:73784005-73784561	ENSMUSG00000022108	Itm2b	828.5	chr14:73784005-73784561	556
Irf1_peak_1568	chr14:73801799-73802443	ENSMUSG00000022108	Itm2b	-17012.5	chr14:73801799-73802443	644
Irf1_peak_1569	chr14:74798580-74799150				chr14:74798580-74798987	407
Irf1_peak_1570	chr14:76244162-76244954	ENSMUSG00000085829	Gm4285	200.5	chr14:76244265-76244840	575
Irf1_peak_1571	chr14:79762400-79762788	ENSMUSG00000092854	AC124745.1	2087.5	chr14:79762606-79762788	182
Irf1_peak_1572	chr14:79881426-79882040	ENSMUSG00000022023	Wbp4	-630.5
Irf1_peak_1573	chr14:79957518-79958028				chr14:79957534-79958005	471
Irf1_peak_1574	chr14:81515853-81516249
Irf1_peak_1575	chr14:83212356-83212872				chr14:83212569-83212773	204
Irf1_peak_1576	chr14:90226555-90226990
Irf1_peak_1577	chr14:90705795-90706207
Irf1_peak_1578	chr14:96750471-96751260				chr14:96750967-96751167	200
Irf1_peak_1579	chr14:96927286-96927754	ENSMUSG00000022076	Klhl1	-9130.5	chr14:96927351-96927647	296
Irf1_peak_1580	chr14:100158985-100159511	ENSMUSG00000065238	U2	13642.5
Irf1_peak_1581	chr14:101453435-101453946
Irf1_peak_1582	chr14:101958536-101959063
Irf1_peak_1583	chr14:102052655-102053419	ENSMUSG00000022111	Uchl3	-115.5	chr14:102052911-102053209	298
Irf1_peak_1584	chr14:102237703-102238019	ENSMUSG00000033060	Lmo7	134.5
Irf1_peak_1585	chr14:102951537-102952152
Irf1_peak_1586	chr14:104053043-104053593	ENSMUSG00000055717	Slain1	-1734.5	chr14:104053043-104053372	329
Irf1_peak_1587	chr14:104871350-104872094	ENSMUSG00000048349	Pou4f1	-4502.5	chr14:104871350-104872094	744
Irf1_peak_1588	chr14:105445330-105445634
Irf1_peak_1589	chr14:109393978-109394643				chr14:109393978-109394643	665
Irf1_peak_1590	chr14:116878639-116879307
Irf1_peak_1591	chr14:119825542-119826148				chr14:119825789-119825990	201
Irf1_peak_1592	chr15:3171310-3171837
Irf1_peak_1593	chr15:3220626-3221130	ENSMUSG00000064373	Sepp1	-45.5	chr15:3220774-3220975	201
Irf1_peak_1594	chr15:3362856-3363531
Irf1_peak_1595	chr15:4095300-4095868	ENSMUSG00000022186	Oxct1	2887.5
Irf1_peak_1596	chr15:4618248-4618702
Irf1_peak_1597	chr15:6222094-6222322
Irf1_peak_1598	chr15:6405753-6406186	ENSMUSG00000022149	C9	10663.5	chr15:6405753-6406186	433
Irf1_peak_1599	chr15:6518307-6518832	ENSMUSG00000022148	Fyb	-11238.5	chr15:6518358-6518832	474
Irf1_peak_1600	chr15:6981480-6982145				chr15:6981721-6981947	226
Irf1_peak_1601	chr15:12730709-12731298	ENSMUSG00000022195	6030458C11Rik	23491.5	chr15:12730709-12731298	589
Irf1_peak_1602	chr15:12786399-12786984	ENSMUSG00000022191	Drosha	19674.5
Irf1_peak_1603	chr15:13149811-13150367
Irf1_peak_1604	chr15:16045238-16046026
Irf1_peak_1605	chr15:16147568-16148054				chr15:16147598-16147799	201
Irf1_peak_1606	chr15:25131656-25132021				chr15:25131656-25132021	365
Irf1_peak_1607	chr15:25257702-25257921				chr15:25257702-25257921	219
Irf1_peak_1608	chr15:28088612-28089185
Irf1_peak_1609	chr15:31531482-31531989	ENSMUSG00000039065	Fam173b	97.5	chr15:31531497-31531987	490
Irf1_peak_1610	chr15:36577443-36578133				chr15:36577753-36577953	200
Irf1_peak_1611	chr15:37990468-37990845	ENSMUSG00000065852	SNORA2	2621.5
Irf1_peak_1612	chr15:39062426-39063194				chr15:39062426-39063194	768
Irf1_peak_1613	chr15:40908373-40908912
Irf1_peak_1614	chr15:41619937-41620681	ENSMUSG00000086242	Gm16718	154.5	chr15:41619937-41620520	583
Irf1_peak_1615	chr15:41663947-41664356	ENSMUSG00000022307	Oxr1	1600.5	chr15:41663957-41664180	223
Irf1_peak_1616	chr15:42507424-42507849	ENSMUSG00000091009	Gm17473	-96.5
Irf1_peak_1617	chr15:44622459-44623049	ENSMUSG00000022340	Sybu	-3192.5
Irf1_peak_1618	chr15:50688656-50689391				chr15:50688810-50689231	421
Irf1_peak_1619	chr15:51226452-51226904				chr15:51226452-51226904	452
Irf1_peak_1620	chr15:51460383-51460925				chr15:51460383-51460632	249
Irf1_peak_1621	chr15:52172616-52172919
Irf1_peak_1622	chr15:52785439-52786077
Irf1_peak_1623	chr15:52822096-52822752				chr15:52822180-52822560	380
Irf1_peak_1624	chr15:53008037-53008465	ENSMUSG00000061731	Ext1	19489.5
Irf1_peak_1625	chr15:53305638-53306073				chr15:53305689-53305972	283
Irf1_peak_1626	chr15:57723403-57723932	ENSMUSG00000022365	Derl1	335.5
Irf1_peak_1627	chr15:58426398-58426751	ENSMUSG00000037106	Fer1l6	153.5
Irf1_peak_1628	chr15:59150979-59151447	ENSMUSG00000022351	Sqle	4579.5
Irf1_peak_1629	chr15:60911637-60911987
Irf1_peak_1630	chr15:61379964-61380443
Irf1_peak_1631	chr15:62954602-62955188
Irf1_peak_1632	chr15:65576050-65576565				chr15:65576236-65576436	200
Irf1_peak_1633	chr15:74551355-74551858	ENSMUSG00000056665	4930572J05Rik	-108.5	chr15:74551407-74551701	294
Irf1_peak_1634	chr15:74760692-74761313	ENSMUSG00000022587	Ly6e	-24542.5	chr15:74760709-74761313	604
Irf1_peak_1635	chr15:74819576-74820124	ENSMUSG00000022586	Ly6i	-6085.5	chr15:74819653-74820124	471
Irf1_peak_1636	chr15:75739545-75740182	ENSMUSG00000055762	Eef1d	-82.5	chr15:75739733-75740013	280
Irf1_peak_1637	chr15:75963855-75964148	ENSMUSG00000044361	BC024139	-6925.5
Irf1_peak_1638	chr15:76073440-76074278	ENSMUSG00000063268	Parp10	-0.5	chr15:76073764-76073964	200
Irf1_peak_1639	chr15:76779621-76780273	ENSMUSG00000063236	1110038F14Rik	989.5	chr15:76779621-76780079	458
Irf1_peak_1640	chr15:76957007-76957443	ENSMUSG00000033565	Rbfox2	6409.5
Irf1_peak_1641	chr15:77228162-77228710	ENSMUSG00000010601	Apol7a	498.5
Irf1_peak_1642	chr15:77241218-77241957	ENSMUSG00000068246	Apol9a	-110.5
Irf1_peak_1643	chr15:77559273-77559663	ENSMUSG00000057346	Apol9b	-48.5
Irf1_peak_1644	chr15:78004483-78005109	ENSMUSG00000016637	Ift27	-295.5
Irf1_peak_1645	chr15:78236578-78237394	ENSMUSG00000071711	Mpst	-119.5	chr15:78236891-78237096	205
Irf1_peak_1646	chr15:78813624-78814174	ENSMUSG00000033088	Triobp	-99.5	chr15:78813725-78814174	449
Irf1_peak_1647	chr15:79118262-79118630	ENSMUSG00000018126	Baiap2l2	-2503.5
Irf1_peak_1648	chr15:79489126-79489802	ENSMUSG00000042564	4933432B09Rik	-122.5	chr15:79489390-79489590	200
Irf1_peak_1649	chr15:82896373-82897013	ENSMUSG00000058586	Serhl	-23271.5
Irf1_peak_1650	chr15:84911890-84912105
Irf1_peak_1651	chr15:85488119-85488512				chr15:85488240-85488464	224
Irf1_peak_1652	chr15:94778453-94779039
Irf1_peak_1653	chr15:95234653-95235075
Irf1_peak_1654	chr15:96526785-96527462	ENSMUSG00000022462	Slc38a2	3040.5	chr15:96526860-96527462	602
Irf1_peak_1655	chr15:97078643-97079318	ENSMUSG00000048218	Amigo2	-1216.5	chr15:97078643-97079318	675
Irf1_peak_1656	chr15:98724058-98724437	ENSMUSG00000023000	Dhh	4668.5	chr15:98724221-98724422	201
Irf1_peak_1657	chr15:100142867-100143403	ENSMUSG00000054619	Mettl7a1	7772.5	chr15:100142879-100143170	291
Irf1_peak_1658	chr15:101114264-101114927	ENSMUSG00000037204	9430023L20Rik	-156.5	chr15:101114405-101114606	201
Irf1_peak_1659	chr15:102197151-102197557	ENSMUSG00000060284	Sp7	-111.5
Irf1_peak_1660	chr15:102367977-102368343	ENSMUSG00000071584	Atf7	-8743.5
Irf1_peak_1661	chr15:102552380-102552874	ENSMUSG00000023055	Calcoco1	-22.5
Irf1_peak_1662	chr16:4718980-4719541	ENSMUSG00000063445	Nmral1	92.5	chr16:4719098-4719376	278
Irf1_peak_1663	chr16:4885765-4886156	ENSMUSG00000022517	Mgrn1	-301.5	chr16:4885779-4886084	305
Irf1_peak_1664	chr16:5708917-5709442
Irf1_peak_1665	chr16:10732507-10733065				chr16:10732700-10732925	225
Irf1_peak_1666	chr16:10741056-10741860				chr16:10741307-10741619	312
Irf1_peak_1667	chr16:10785320-10786067	ENSMUSG00000038037	Socs1	-61.5	chr16:10785320-10786067	747
Irf1_peak_1668	chr16:11175102-11175907	ENSMUSG00000037965	Zc3h7a	104.5	chr16:11175102-11175907	805
Irf1_peak_1669	chr16:11652930-11653543				chr16:11653073-11653475	402
Irf1_peak_1670	chr16:13360462-13360878	ENSMUSG00000009569	Mkl2	2080.5
Irf1_peak_1671	chr16:15637460-15637863	ENSMUSG00000022673	Mcm4	-142.5	chr16:15637460-15637863	403
Irf1_peak_1672	chr16:16501728-16502130
Irf1_peak_1673	chr16:18075050-18075814	ENSMUSG00000003526	Prodh	3890.5
Irf1_peak_1674	chr16:23322367-23322909
Irf1_peak_1675	chr16:23609778-23610360	ENSMUSG00000033355	Rtp4	-31.5	chr16:23609778-23610360	582
Irf1_peak_1676	chr16:23988502-23989255	ENSMUSG00000022508	Bcl6	112.5
Irf1_peak_1677	chr16:26445662-26446116	ENSMUSG00000038148	Cldn16	-17348.5	chr16:26445662-26446116	454
Irf1_peak_1678	chr16:27349293-27349900	ENSMUSG00000089705	Gm15970	-5560.5	chr16:27349293-27349900	607
Irf1_peak_1679	chr16:30032413-30033407	ENSMUSG00000086897	4632428C04Rik	24119.5	chr16:30032738-30032938	200
Irf1_peak_1680	chr16:30407631-30408155	ENSMUSG00000022533	Atp13a3	-18905.5
Irf1_peak_1681	chr16:30587486-30588063	ENSMUSG00000022538	Lsg1	-73.5	chr16:30587674-30587989	315
Irf1_peak_1682	chr16:30588075-30588355	ENSMUSG00000022538	Lsg1	-73.5
Irf1_peak_1683	chr16:31592450-31593066
Irf1_peak_1684	chr16:31662046-31662472	ENSMUSG00000022770	Dlg1	-1259.5
Irf1_peak_1685	chr16:33326844-33327276	ENSMUSG00000093012	AC122247.1	21770.5	chr16:33326844-33327276	432
Irf1_peak_1686	chr16:34111184-34111706	ENSMUSG00000061751	Kalrn	-14305.5	chr16:34111184-34111706	522
Irf1_peak_1687	chr16:35379492-35379919	ENSMUSG00000064463	SNORA73	-2456.5
Irf1_peak_1688	chr16:35565507-35566078	ENSMUSG00000052192	Gm5963	7825.5	chr16:35565507-35566078	571
Irf1_peak_1689	chr16:35869059-35869644	ENSMUSG00000034422	Parp14	2048.5	chr16:35869059-35869644	585
Irf1_peak_1690	chr16:35918673-35919451	ENSMUSG00000062279	Gm10237	-1571.5	chr16:35918933-35919134	201
Irf1_peak_1691	chr16:35938749-35939463	ENSMUSG00000022906	Parp9	-49.5	chr16:35938749-35939463	714
Irf1_peak_1692	chr16:36092014-36092495	ENSMUSG00000075229	Ccdc58	10979.5
Irf1_peak_1693	chr16:36598326-36598765	ENSMUSG00000022901	Cd86	6088.5	chr16:36598506-36598707	201
Irf1_peak_1694	chr16:37094277-37094822				chr16:37094545-37094746	201
Irf1_peak_1695	chr16:38821072-38821695	ENSMUSG00000081444	Gm15803	7255.5
Irf1_peak_1696	chr16:45844246-45844848	ENSMUSG00000033149	Phldb2	-143.5
Irf1_peak_1697	chr16:46497005-46497831	ENSMUSG00000022656	Pvrl3	-343.5
Irf1_peak_1698	chr16:52924243-52924778	ENSMUSG00000077718	SNORA17	22492.5	chr16:52924501-52924701	200
Irf1_peak_1699	chr16:55345717-55346146
Irf1_peak_1700	chr16:55863404-55863826	ENSMUSG00000035356	Nfkbiz	-24600.5
Irf1_peak_1701	chr16:57130797-57131152	ENSMUSG00000022752	Tomm70a	9090.5	chr16:57130797-57131152	355
Irf1_peak_1702	chr16:58566595-58567239
Irf1_peak_1703	chr16:64873405-64874058	ENSMUSG00000054604	Cggbp1	21224.5	chr16:64873614-64873815	201
Irf1_peak_1704	chr16:69078357-69078977				chr16:69078357-69078977	620
Irf1_peak_1705	chr16:73869757-73870315
Irf1_peak_1706	chr16:76227613-76228090				chr16:76227613-76228090	477
Irf1_peak_1707	chr16:76355498-76355909	ENSMUSG00000048490	Nrip1	17570.5
Irf1_peak_1708	chr16:76762529-76762923
Irf1_peak_1709	chr16:76873401-76873835
Irf1_peak_1710	chr16:77016206-77016741	ENSMUSG00000022867	Usp25	2139.5	chr16:77016206-77016741	535
Irf1_peak_1711	chr16:78540415-78540903				chr16:78540503-78540903	400
Irf1_peak_1712	chr16:83263442-83264088
Irf1_peak_1713	chr16:84621511-84621864	ENSMUSG00000084746	7SK	-1359.5	chr16:84621511-84621864	353
Irf1_peak_1714	chr16:85164606-85165154	ENSMUSG00000022892	App	9183.5
Irf1_peak_1715	chr16:85800720-85801258	ENSMUSG00000022893	Adamts1	690.5
Irf1_peak_1716	chr16:87646816-87647217
Irf1_peak_1717	chr16:88142586-88143174
Irf1_peak_1718	chr16:89191546-89192257	ENSMUSG00000091039	Krtap20-2	-14240.5
Irf1_peak_1719	chr16:91055407-91055841	ENSMUSG00000085398	4931406G06Rik	10781.5
Irf1_peak_1720	chr16:92944178-92944564				chr16:92944178-92944564	386
Irf1_peak_1721	chr16:94444397-94444688	ENSMUSG00000041929	Gm6363	20368.5	chr16:94444536-94444688	152
Irf1_peak_1722	chr16:94471720-94472274	ENSMUSG00000040820	Hlcs	-4231.5
Irf1_peak_1723	chr16:95896158-95896593
Irf1_peak_1724	chr16:96706251-96706741	ENSMUSG00000090223	Pcp4	17350.5	chr16:96706251-96706741	490
Irf1_peak_1725	chr16:97412215-97412628	ENSMUSG00000050272	Dscam	-20112.5	chr16:97412215-97412623	408
Irf1_peak_1726	chr16:97756446-97757216	ENSMUSG00000023341	Mx2	-934.5	chr16:97756446-97757216	770
Irf1_peak_1727	chr17:5491223-5491969	ENSMUSG00000034265	Zdhhc14	-1017.5	chr17:5491376-5491969	593
Irf1_peak_1728	chr17:7186672-7187147	ENSMUSG00000079724	Rnaset2b	3675.5
Irf1_peak_1729	chr17:8336716-8337288	ENSMUSG00000073469	Rnaset2a	3651.5
Irf1_peak_1730	chr17:11036843-11037399	ENSMUSG00000073465	Park2	3803.5	chr17:11036843-11037399	556
Irf1_peak_1731	chr17:12562250-12562635	ENSMUSG00000059481	Plg	-9053.5
Irf1_peak_1732	chr17:13200488-13201124	ENSMUSG00000006818	Sod2	21.5	chr17:13200488-13201124	636
Irf1_peak_1733	chr17:13280574-13281251
Irf1_peak_1734	chr17:14135841-14136460	ENSMUSG00000091677	Gm7356	2742.5
Irf1_peak_1735	chr17:14193902-14194301	ENSMUSG00000090562	Gm7358	2427.5
Irf1_peak_1736	chr17:15693551-15694237	ENSMUSG00000051977	Prdm9	-947.5	chr17:15693815-15694237	422
Irf1_peak_1737	chr17:15722943-15723456	ENSMUSG00000051977	Prdm9	-21778.5	chr17:15723342-15723456	114
Irf1_peak_1738	chr17:15953201-15953692	ENSMUSG00000048027	Rgmb	4719.5
Irf1_peak_1739	chr17:18054668-18055191	ENSMUSG00000090957	Gm7535	-6012.5	chr17:18054844-18055045	201
Irf1_peak_1740	chr17:21146147-21146508	ENSMUSG00000067942	Zfp160	559.5	chr17:21146147-21146508	361
Irf1_peak_1741	chr17:23003284-23003704	ENSMUSG00000059142	Zfp945	649.5	chr17:23003284-23003704	420
Irf1_peak_1742	chr17:23885895-23886589	ENSMUSG00000086281	9530082P21Rik	-24.5	chr17:23886055-23886424	369
Irf1_peak_1743	chr17:24306095-24306809	ENSMUSG00000024121	Atp6v0c	-75.5	chr17:24306430-24306656	226
Irf1_peak_1744	chr17:24615663-24616612	ENSMUSG00000024142	Mlst8	-146.5	chr17:24615977-24616354	377
Irf1_peak_1745	chr17:24681545-24682167	ENSMUSG00000032855	Pkd1	-5018.5
Irf1_peak_1746	chr17:25090315-25090921	ENSMUSG00000024165	Hn1l	7086.5
Irf1_peak_1747	chr17:27021931-27022325	ENSMUSG00000078838	Gm17382	941.5
Irf1_peak_1748	chr17:27164358-27164855	ENSMUSG00000057789	Bak1	1007.5	chr17:27164358-27164855	497
Irf1_peak_1749	chr17:27994951-27995376	ENSMUSG00000039512	Uhrf1bp1	986.5
Irf1_peak_1750	chr17:29031537-29032092	ENSMUSG00000085333	1700030A11Rik	-10290.5	chr17:29031537-29031926	389
Irf1_peak_1751	chr17:29532036-29532680	ENSMUSG00000024013	Fgd2	19034.5	chr17:29532036-29532680	644
Irf1_peak_1752	chr17:29578861-29579590				chr17:29578861-29579590	729
Irf1_peak_1753	chr17:29687761-29688258	ENSMUSG00000024019	Ftsjd2	1339.5
Irf1_peak_1754	chr17:29797458-29797934	ENSMUSG00000024019	Ftsjd2	66.5
Irf1_peak_1755	chr17:30141135-30142268	ENSMUSG00000044477	Zfand3	-81.5
Irf1_peak_1756	chr17:30255991-30256614
Irf1_peak_1757	chr17:31700835-31701570	ENSMUSG00000006705	Pknox1	-410.5	chr17:31700993-31701413	420
Irf1_peak_1758	chr17:33815727-33816118	ENSMUSG00000059208	Hnrnpm	6451.5	chr17:33815727-33816101	374
Irf1_peak_1759	chr17:34056222-34057004	ENSMUSG00000024308	Tapbp	140.5	chr17:34056222-34057004	782
Irf1_peak_1760	chr17:34323531-34324209	ENSMUSG00000092299	Psmb9	220.5	chr17:34323531-34324209	678
Irf1_peak_1761	chr17:34334878-34335504	ENSMUSG00000024338	Psmb8	-274.5	chr17:34335134-34335504	370
Irf1_peak_1762	chr17:34341142-34341845	ENSMUSG00000024339	Tap2	-52.5	chr17:34341142-34341845	703
Irf1_peak_1763	chr17:34491413-34492045	ENSMUSG00000024340	Btnl2	-43.5
Irf1_peak_1764	chr17:34614022-34614599	ENSMUSG00000058435	Btnl4	-1469.5
Irf1_peak_1765	chr17:34634178-34634729	ENSMUSG00000073420	Btnl5	-50.5
Irf1_peak_1766	chr17:34655468-34656042	ENSMUSG00000092618	Btnl6	-1400.5
Irf1_peak_1767	chr17:34686040-34686530	ENSMUSG00000061728	Btnl7	-1777.5
Irf1_peak_1768	chr17:34764201-34764949	ENSMUSG00000015474	Ppt2	-89.5
Irf1_peak_1769	chr17:34844503-34845137	ENSMUSG00000092471	Cyp21a2-ps	14395.5
Irf1_peak_1770	chr17:35185252-35185796	ENSMUSG00000065139	U6	-591.5
Irf1_peak_1771	chr17:35226107-35226890	ENSMUSG00000007036	Abhd16a	214.5	chr17:35226107-35226890	783
Irf1_peak_1772	chr17:35350046-35350380	ENSMUSG00000081650	Gm16181	-7641.5
Irf1_peak_1773	chr17:35394836-35395406	ENSMUSG00000077807	CR974466.1	-4058.5	chr17:35394836-35395406	570
Irf1_peak_1774	chr17:35479584-35480098	ENSMUSG00000091705	H2-Q2	709.5
Irf1_peak_1775	chr17:35516138-35516696	ENSMUSG00000079505	Gm11131	17.5
Irf1_peak_1776	chr17:35517085-35517476	ENSMUSG00000079505	Gm11131	17.5
Irf1_peak_1777	chr17:36157513-36158155	ENSMUSG00000053835	H2-T24	-374.5	chr17:36157770-36158044	274
Irf1_peak_1778	chr17:36160502-36160968	ENSMUSG00000053835	H2-T24	-3220.5	chr17:36160502-36160968	466
Irf1_peak_1779	chr17:36169519-36170028	ENSMUSG00000067212	H2-T23	59.5
Irf1_peak_1780	chr17:36179684-36180307	ENSMUSG00000073407	Gm6034	-19.5	chr17:36179684-36180293	609
Irf1_peak_1781	chr17:36258270-36259041	ENSMUSG00000092277	Gm19684	-3.5
Irf1_peak_1782	chr17:36973500-36974239	ENSMUSG00000024457	Trim26	-183.5	chr17:36973685-36974033	348
Irf1_peak_1783	chr17:36986847-36987509	ENSMUSG00000024457	Trim26	-2306.5
Irf1_peak_1784	chr17:37034696-37035205	ENSMUSG00000058063	Trim31	-27.5
Irf1_peak_1785	chr17:37407529-37408152	ENSMUSG00000016206	H2-M3	690.5	chr17:37407529-37408032	503
Irf1_peak_1786	chr17:37550008-37550757	ENSMUSG00000092477	Gm18808	1671.5
Irf1_peak_1787	chr17:41167938-41168255
Irf1_peak_1788	chr17:43147138-43147573	ENSMUSG00000023915	Tnfrsf21	-6142.5	chr17:43147138-43147573	435
Irf1_peak_1789	chr17:44272822-44273276
Irf1_peak_1790	chr17:44324259-44324931	ENSMUSG00000023959	Clic5	-854.5	chr17:44324402-44324798	396
Irf1_peak_1791	chr17:44330074-44330521	ENSMUSG00000023959	Clic5	4726.5
Irf1_peak_1792	chr17:44736075-44736621				chr17:44736075-44736346	271
Irf1_peak_1793	chr17:45193932-45194460
Irf1_peak_1794	chr17:45956163-45956590
Irf1_peak_1795	chr17:46299929-46300308	ENSMUSG00000023952	Gtpbp2	-47.5	chr17:46299929-46300308	379
Irf1_peak_1796	chr17:46909333-46909832	ENSMUSG00000062619	2310039H08Rik	80.5	chr17:46909432-46909789	357
Irf1_peak_1797	chr17:48557532-48558013	ENSMUSG00000040771	AI314976	8367.5
Irf1_peak_1798	chr17:53709090-53709433	ENSMUSG00000000708	Kat2b	2977.5	chr17:53709233-53709433	200
Irf1_peak_1799	chr17:54568558-54569115	ENSMUSG00000090704	Trp53-ps	9449.5
Irf1_peak_1800	chr17:56358220-56358702	ENSMUSG00000001229	Dpp9	-116.5	chr17:56358382-56358583	201
Irf1_peak_1801	chr17:57386484-57387124	ENSMUSG00000005823	Gpr108	229.5	chr17:57386484-57387124	640
Irf1_peak_1802	chr17:64226973-64227336	ENSMUSG00000000127	Fer	13762.5
Irf1_peak_1803	chr17:65954170-65954731	ENSMUSG00000024091	Vapa	8492.5	chr17:65954170-65954731	561
Irf1_peak_1804	chr17:70878521-70878882	ENSMUSG00000003279	Dlgap1	7204.5
Irf1_peak_1805	chr17:71339789-71340321	ENSMUSG00000034868	Myl12b	43.5	chr17:71339789-71340321	532
Irf1_peak_1806	chr17:71351340-71352090	ENSMUSG00000024048	Myl12a	-135.5	chr17:71351340-71352090	750
Irf1_peak_1807	chr17:71967289-71967814	ENSMUSG00000041057	Wdr43	1915.5	chr17:71967289-71967814	525
Irf1_peak_1808	chr17:74291446-74291914	ENSMUSG00000024066	Xdh	7785.5	chr17:74291446-74291914	468
Irf1_peak_1809	chr17:75202072-75202611
Irf1_peak_1810	chr17:76932963-76933511
Irf1_peak_1811	chr17:78068341-78068866	ENSMUSG00000091058	Gm17538	5501.5	chr17:78068341-78068785	444
Irf1_peak_1812	chr17:78648301-78648697
Irf1_peak_1813	chr17:78652970-78653470				chr17:78652970-78653470	500
Irf1_peak_1814	chr17:78673786-78674332
Irf1_peak_1815	chr17:78761563-78762016				chr17:78761777-78761977	200
Irf1_peak_1816	chr17:78814503-78815147	ENSMUSG00000056121	Fez2	2531.5
Irf1_peak_1817	chr17:85189788-85190324	ENSMUSG00000024120	Lrpprc	-90.5	chr17:85189857-85190244	387
Irf1_peak_1818	chr17:86374298-86374675
Irf1_peak_1819	chr17:86836639-86837197				chr17:86836702-86837197	495
Irf1_peak_1820	chr17:87681965-87682703	ENSMUSG00000036918	Ttc7	-17.5
Irf1_peak_1821	chr17:88025026-88025533	ENSMUSG00000045394	Epcam	-9985.5
Irf1_peak_1822	chr17:88464976-88465775	ENSMUSG00000005371	Fbxo11	-687.5
Irf1_peak_1823	chr17:88643866-88644363				chr17:88643941-88644241	300
Irf1_peak_1824	chr17:88802685-88803078	ENSMUSG00000075980	U6	-10567.5
Irf1_peak_1825	chr17:89679959-89680279				chr17:89679959-89680279	320
Irf1_peak_1826	chr17:92495744-92496067
Irf1_peak_1827	chr18:3355422-3356015	ENSMUSG00000063889	Crem	-17967.5	chr18:3355422-3356015	593
Irf1_peak_1828	chr18:3382660-3383444	ENSMUSG00000024231	Cul2	-29.5	chr18:3382660-3383444	784
Irf1_peak_1829	chr18:3913075-3913597				chr18:3913158-3913359	201
Irf1_peak_1830	chr18:5603426-5603900	ENSMUSG00000093717	RP23-345J21.1	-10.5	chr18:5603597-5603900	303
Irf1_peak_1831	chr18:9035694-9036185
Irf1_peak_1832	chr18:10299916-10300299
Irf1_peak_1833	chr18:10869326-10869855				chr18:10869546-10869855	309
Irf1_peak_1834	chr18:11731894-11732305
Irf1_peak_1835	chr18:13107484-13108265	ENSMUSG00000044252	Osbpl1a	-7598.5
Irf1_peak_1836	chr18:13113712-13114438	ENSMUSG00000089129	7SK	-5847.5
Irf1_peak_1837	chr18:14167122-14167546
Irf1_peak_1838	chr18:14841175-14841811	ENSMUSG00000037013	Ss18	45.5	chr18:14841175-14841811	636
Irf1_peak_1839	chr18:25912513-25912960	ENSMUSG00000024268	Celf4	-148.5
Irf1_peak_1840	chr18:29339918-29340364
Irf1_peak_1841	chr18:30663336-30663834	ENSMUSG00000055771	Gm7936	-8502.5
Irf1_peak_1842	chr18:30962716-30963224
Irf1_peak_1843	chr18:31016458-31016987
Irf1_peak_1844	chr18:33040180-33040549
Irf1_peak_1845	chr18:33472780-33473340
Irf1_peak_1846	chr18:33954158-33954811	ENSMUSG00000087590	2410004N09Rik	-110.5	chr18:33954389-33954609	220
Irf1_peak_1847	chr18:34918341-34919549	ENSMUSG00000034300	Fam53c	304.5	chr18:34918675-34919186	511
Irf1_peak_1848	chr18:35596322-35596934				chr18:35596525-35596741	216
Irf1_peak_1849	chr18:38094881-38095447	ENSMUSG00000024456	Diap1	-120.5	chr18:38094881-38095447	566
Irf1_peak_1850	chr18:38821164-38821576	ENSMUSG00000036452	Arhgap26	-15020.5	chr18:38821164-38821576	412
Irf1_peak_1851	chr18:39197631-39198238
Irf1_peak_1852	chr18:39659138-39659964	ENSMUSG00000024431	Nr3c1	-8605.5	chr18:39659535-39659736	201
Irf1_peak_1853	chr18:43575321-43575861	ENSMUSG00000024501	Dpysl3	22419.5	chr18:43575321-43575573	252
Irf1_peak_1854	chr18:44540341-44541111	ENSMUSG00000024472	Dcp2	658.5	chr18:44540341-44541111	770
Irf1_peak_1855	chr18:46900951-46901576	ENSMUSG00000032905	Atg12	-156.5	chr18:46901188-46901491	303
Irf1_peak_1856	chr18:47287883-47288198
Irf1_peak_1857	chr18:48169997-48170330
Irf1_peak_1858	chr18:50348460-50349052	ENSMUSG00000024507	Hsd17b4	-2145.5
Irf1_peak_1859	chr18:56588465-56588973	ENSMUSG00000001700	Gramd3	-3071.5
Irf1_peak_1860	chr18:56825520-56825899
Irf1_peak_1861	chr18:56915510-56916357	ENSMUSG00000087597	Gm15345	-13410.5	chr18:56915906-56916106	200
Irf1_peak_1862	chr18:58043825-58044305	ENSMUSG00000024597	Slc12a2	5680.5
Irf1_peak_1863	chr18:58965833-58966435
Irf1_peak_1864	chr18:60541955-60542406	ENSMUSG00000054072	Iigp1	6569.5
Irf1_peak_1865	chr18:61516071-61516539
Irf1_peak_1866	chr18:64509527-64509802	ENSMUSG00000045991	Onecut2	9601.5
Irf1_peak_1867	chr18:64928069-64928817	ENSMUSG00000088304	U6	17758.5	chr18:64928069-64928785	716
Irf1_peak_1868	chr18:67929312-67929678	ENSMUSG00000091127	Gm17238	4980.5	chr18:67929312-67929678	366
Irf1_peak_1869	chr18:69400161-69400721				chr18:69400292-69400587	295
Irf1_peak_1870	chr18:69752739-69753369	ENSMUSG00000053477	Tcf4	-63.5
Irf1_peak_1871	chr18:70857545-70858082
Irf1_peak_1872	chr18:73729377-73729932	ENSMUSG00000037253	Mex3c	-2999.5
Irf1_peak_1873	chr18:73999292-73999809	ENSMUSG00000064036	Mro	-19560.5
Irf1_peak_1874	chr18:74684235-74684601	ENSMUSG00000086333	1700120E14Rik	6341.5
Irf1_peak_1875	chr18:75055801-75056618	ENSMUSG00000088144	SNORA22	9876.5
Irf1_peak_1876	chr18:75143944-75144287	ENSMUSG00000062328	Rpl17	-16051.5
Irf1_peak_1877	chr18:75485025-75485712
Irf1_peak_1878	chr18:81623771-81624182				chr18:81623890-81624090	200
Irf1_peak_1879	chr18:86522805-86523285	ENSMUSG00000064667	U6	3979.5
Irf1_peak_1880	chr18:87886525-87886882
Irf1_peak_1881	chr19:4113637-4114305	ENSMUSG00000024851	Pitpnm1	1706.5	chr19:4113637-4114305	668
Irf1_peak_1882	chr19:5529725-5530097	ENSMUSG00000056185	Snx32	-19415.5
Irf1_peak_1883	chr19:6045939-6046382	ENSMUSG00000024807	Syvn1	-473.5	chr19:6046073-6046382	309
Irf1_peak_1884	chr19:6046462-6047134	ENSMUSG00000024807	Syvn1	-473.5	chr19:6046462-6047036	574
Irf1_peak_1885	chr19:6140535-6141301	ENSMUSG00000039699	Batf2	-121.5	chr19:6140650-6140946	296
Irf1_peak_1886	chr19:6269564-6270393	ENSMUSG00000024772	Ehd1	-4012.5
Irf1_peak_1887	chr19:6943730-6944412	ENSMUSG00000047810	Ccdc88b	-11428.5	chr19:6943730-6944412	682
Irf1_peak_1888	chr19:8592655-8593237				chr19:8592701-8593204	503
Irf1_peak_1889	chr19:8873031-8873647	ENSMUSG00000071662	Polr2g	-226.5	chr19:8873031-8873647	616
Irf1_peak_1890	chr19:10659531-10659954	ENSMUSG00000034445	Cybasc3	7569.5
Irf1_peak_1891	chr19:10893017-10893485	ENSMUSG00000024670	Cd6	11115.5	chr19:10893017-10893315	298
Irf1_peak_1892	chr19:10916561-10916993	ENSMUSG00000024737	Slc15a3	-199.5	chr19:10916561-10916993	432
Irf1_peak_1893	chr19:11124711-11125165	ENSMUSG00000075010	AW112010	88.5	chr19:11124776-11125039	263
Irf1_peak_1894	chr19:11129992-11130655	ENSMUSG00000075010	AW112010	-5270.5	chr19:11130252-11130461	209
Irf1_peak_1895	chr19:11309396-11309993	ENSMUSG00000091465	Ms4a12	-4636.5
Irf1_peak_1896	chr19:11346015-11346402	ENSMUSG00000024673	Ms4a1	-5550.5
Irf1_peak_1897	chr19:11614726-11615162	ENSMUSG00000024678	Ms4a4d	3562.5	chr19:11614739-11614960	221
Irf1_peak_1898	chr19:12171314-12171745	ENSMUSG00000067525	Olfr1427	2553.5
Irf1_peak_1899	chr19:12550184-12550818	ENSMUSG00000046805	Mpeg1	15215.5
Irf1_peak_1900	chr19:14670902-14671349	ENSMUSG00000024642	Tle4	-992.5
Irf1_peak_1901	chr19:14671357-14671892	ENSMUSG00000024642	Tle4	863.5
Irf1_peak_1902	chr19:16103569-16104127	ENSMUSG00000049247	Rpl37-ps1	3906.5	chr19:16103662-16103863	201
Irf1_peak_1903	chr19:24248512-24249080	ENSMUSG00000024812	Tjp2	-292.5
Irf1_peak_1904	chr19:24525398-24525755
Irf1_peak_1905	chr19:29311189-29311467	ENSMUSG00000024789	Jak2	-15007.5
Irf1_peak_1906	chr19:29327262-29327926	ENSMUSG00000024789	Jak2	1218.5
Irf1_peak_1907	chr19:29345568-29346120	ENSMUSG00000024789	Jak2	19614.5
Irf1_peak_1908	chr19:29441225-29442037	ENSMUSG00000016495	5033414D02Rik	229.5	chr19:29441225-29442037	812
Irf1_peak_1909	chr19:30044133-30044659	ENSMUSG00000087937	U1	-16312.5	chr19:30044544-30044659	115
Irf1_peak_1910	chr19:32182073-32182867
Irf1_peak_1911	chr19:32537497-32537919	ENSMUSG00000062456	Rpl9-ps6	3381.5
Irf1_peak_1912	chr19:32565530-32565952	ENSMUSG00000024896	Minpp1	5424.5	chr19:32565530-32565952	422
Irf1_peak_1913	chr19:32786939-32787451	ENSMUSG00000013662	Atad1	-434.5	chr19:32786939-32787414	475
Irf1_peak_1914	chr19:34268949-34269238	ENSMUSG00000024776	Stambpl1	1790.5
Irf1_peak_1915	chr19:34628019-34628404	ENSMUSG00000045932	Ifit2	2966.5	chr19:34628019-34628404	385
Irf1_peak_1916	chr19:34657495-34658049	ENSMUSG00000074896	Ifit3	-129.5
Irf1_peak_1917	chr19:34682041-34682728	ENSMUSG00000062488	I830012O16Rik	-169.5	chr19:34682041-34682628	587
Irf1_peak_1918	chr19:34714946-34715693	ENSMUSG00000067297	2010002M12Rik	-38.5	chr19:34715202-34715402	200
Irf1_peak_1919	chr19:36449851-36450379	ENSMUSG00000024805	Pcgf5	-3501.5	chr19:36449869-36450263	394
Irf1_peak_1920	chr19:36484024-36484491	ENSMUSG00000024805	Pcgf5	86.5
Irf1_peak_1921	chr19:37582543-37582949				chr19:37582543-37582725	182
Irf1_peak_1922	chr19:40551707-40552191
Irf1_peak_1923	chr19:41419739-41420381				chr19:41419899-41420100	201
Irf1_peak_1924	chr19:41904107-41904673	ENSMUSG00000067199	Frat1	-325.5	chr19:41904243-41904443	200
Irf1_peak_1925	chr19:41922308-41923189	ENSMUSG00000047604	Frat2	-136.5	chr19:41922650-41922853	203
Irf1_peak_1926	chr19:42067043-42067478	ENSMUSG00000025171	Ubtd1	10995.5
Irf1_peak_1927	chr19:45857790-45858503	ENSMUSG00000025220	Mgea5	35.5	chr19:45857790-45858503	713
Irf1_peak_1928	chr19:53170703-53170952
Irf1_peak_1929	chr19:53377802-53378304	ENSMUSG00000025025	Mxi1	-6869.5
Irf1_peak_1930	chr19:53674458-53674979	ENSMUSG00000024974	Smc3	-172.5	chr19:53674628-53674833	205
Irf1_peak_1931	chr19:55867556-55868129				chr19:55867556-55868129	573
Irf1_peak_1932	chr19:56327848-56328115	ENSMUSG00000077223	SNORA17	24171.5
Irf1_peak_1933	chr19:56486638-56487448	ENSMUSG00000025076	Casp7	15419.5
Irf1_peak_1934	chr19:56757391-56757676
Irf1_peak_1935	chr19:57355231-57355961				chr19:57355240-57355961	721
Irf1_peak_1936	chr19:57685048-57685627	ENSMUSG00000054843	Atrnl1	-223.5	chr19:57685048-57685465	417
Irf1_peak_1937	chr19:58596785-58597234	ENSMUSG00000025090	1700011F14Rik	10444.5
Irf1_peak_1938	chr19:58925045-58925511	ENSMUSG00000025092	Hspa12a	10204.5
Irf1_peak_1939	chr19:59188482-59189128				chr19:59188795-59188995	200
Irf1_peak_1940	chr19:61275408-61275922	ENSMUSG00000069475	Gm6020	15867.5	chr19:61275522-61275922	400
Irf1_peak_1941	chr9_random:429109-429588
Irf1_peak_1942	chrUn_random:3632203-3632606
Irf1_peak_1943	chrUn_random:4321240-4321990
Irf1_peak_1944	chrX:7291172-7291792	ENSMUSG00000086853	Gm14720	12.5	chrX:7291394-7291792	398
Irf1_peak_1945	chrX:7366806-7367325	ENSMUSG00000031153	Gripap1	26.5	chrX:7366806-7367218	412
Irf1_peak_1946	chrX:7475970-7476440	ENSMUSG00000031157	Pqbp1	-31.5	chrX:7476146-7476346	200
Irf1_peak_1947	chrX:7673541-7674111	ENSMUSG00000086404	Gm6787	-370.5	chrX:7673721-7674080	359
Irf1_peak_1948	chrX:10074825-10075295	ENSMUSG00000088404	5S_rRNA	-12194.5
Irf1_peak_1949	chrX:10686267-10686750				chrX:10686373-10686750	377
Irf1_peak_1950	chrX:18478397-18479008	ENSMUSG00000082757	Gm6923	-19193.5
Irf1_peak_1951	chrX:20235274-20235615	ENSMUSG00000001924	Uba1	-11.5	chrX:20235301-20235581	280
Irf1_peak_1952	chrX:20265178-20265609	ENSMUSG00000031065	Cdk16	-126.5	chrX:20265228-20265502	274
Irf1_peak_1953	chrX:20497942-20498279	ENSMUSG00000037217	Syn1	11.5	chrX:20497984-20498184	200
Irf1_peak_1954	chrX:21047543-21047931	ENSMUSG00000068122	Agtr2	-13915.5
Irf1_peak_1955	chrX:34404143-34404616	ENSMUSG00000006423	C330007P06Rik	-116.5	chrX:34404245-34404446	201
Irf1_peak_1956	chrX:34414085-34414436	ENSMUSG00000016308	Ube2a	-112.5	chrX:34414085-34414375	290
Irf1_peak_1957	chrX:37988327-37988734
Irf1_peak_1958	chrX:39430695-39431162	ENSMUSG00000025860	Xiap	6415.5	chrX:39430695-39430886	191
Irf1_peak_1959	chrX:39559665-39560193				chrX:39559665-39560193	528
Irf1_peak_1960	chrX:45637783-45638326	ENSMUSG00000085283	9530027J09Rik	643.5
Irf1_peak_1961	chrX:45777809-45778122
Irf1_peak_1962	chrX:49069792-49070333				chrX:49070068-49070268	200
Irf1_peak_1963	chrX:50252793-50253038	ENSMUSG00000081684	Rps2-ps13	1103.5
Irf1_peak_1964	chrX:52682097-52682730	ENSMUSG00000083051	Gm14625	-951.5
Irf1_peak_1965	chrX:57164363-57164802				chrX:57164363-57164802	439
Irf1_peak_1966	chrX:58241610-58242122	ENSMUSG00000081323	Rpl7l1-ps1	-16042.5	chrX:58241658-58241859	201
Irf1_peak_1967	chrX:65931542-65931933	ENSMUSG00000000838	Fmr1	11.5
Irf1_peak_1968	chrX:71573966-71574473	ENSMUSG00000031398	Plxna3	-103.5	chrX:71574062-71574429	367
Irf1_peak_1969	chrX:72329997-72330422	ENSMUSG00000032750	Gab3	50.5
Irf1_peak_1970	chrX:73843777-73844597	ENSMUSG00000079525	4930468A15Rik	3920.5
Irf1_peak_1971	chrX:74255427-74255783
Irf1_peak_1972	chrX:74513429-74514199	ENSMUSG00000084202	Gm5398	22412.5
Irf1_peak_1973	chrX:75142547-75142767
Irf1_peak_1974	chrX:91361195-91361687	ENSMUSG00000079509	Zfx	6816.5
Irf1_peak_1975	chrX:102928942-102929352	ENSMUSG00000063442	Gm7117	-8306.5
Irf1_peak_1976	chrX:103212530-103212958	ENSMUSG00000031231	Cox7b	1671.5	chrX:103212620-103212958	338
Irf1_peak_1977	chrX:106356279-106356632
Irf1_peak_1978	chrX:106633836-106634406
Irf1_peak_1979	chrX:108059604-108060061
Irf1_peak_1980	chrX:119510262-119510873	ENSMUSG00000055733	Nap1l3	543.5
Irf1_peak_1981	chrX:119944892-119945177
Irf1_peak_1982	chrX:121225003-121225381	ENSMUSG00000072049	Vmn2r121	24301.5
Irf1_peak_1983	chrX:131089018-131089322	ENSMUSG00000083687	Gm15154	2749.5
Irf1_peak_1984	chrX:134721718-134722122	ENSMUSG00000071686	Tex13a	22184.5	chrX:134721718-134722122	404
Irf1_peak_1985	chrX:136120103-136120620	ENSMUSG00000031438	Rnf128	22589.5
Irf1_peak_1986	chrX:136357603-136357938	ENSMUSG00000031434	Morc4	12900.5
Irf1_peak_1987	chrX:142672669-142673275
Irf1_peak_1988	chrX:147299739-147300309	ENSMUSG00000087149	Itih5l-ps	11965.5
Irf1_peak_1989	chrX:147416145-147416462	ENSMUSG00000025266	Gnl3l	12225.5	chrX:147416145-147416462	317
Irf1_peak_1990	chrX:149239624-149240442	ENSMUSG00000025333	Gpr143	23474.5	chrX:149239914-149240164	250
Irf1_peak_1991	chrX:156939830-156940553	ENSMUSG00000031295	Phka2	56.5	chrX:156940123-156940417	294
Irf1_peak_1992	chrX:158020462-158020941
Irf1_peak_1993	chrX:162592581-162592897	ENSMUSG00000040621	Gemin8	-15636.5
Irf1_peak_1994	chrX:163457158-163457778	ENSMUSG00000076371	AL671993.1	9429.5	chrX:163457461-163457661	200
Irf1_peak_1995	chrX:165077589-165078100	ENSMUSG00000031358	Msl3	19102.5	chrX:165077646-165078100	454
Irf1_peak_1996	chrX:166527028-166527605	ENSMUSG00000082452	Gm15069	-11116.5
