# Supplementary material for: Blimp1/Prdm1 Functions in Opposition to Irf1 to Maintain Neonatal Tolerance during Postnatal Intestinal Maturation
Source: PLoS Genet. 2015 Jul 9;11(7):e1005375. doi: 10.1371/journal.pgen.1005375 (PMC4497732; doi:10.1371/journal.pgen.1005375)
Supplement: S5 Dataset — (XLSX) [file pgen.1005375.s010.xlsx]

## Sheet: S5 dataset
S5 dataset: Overlapping Blimp1/Irf1 peaks and the number of predicted binding sites within peak regions.
					Peak relationship to gene (Blimp1 peak summit)		Number of Blimp1/Irf1 motif occurrences (Weeder predicted GAAAGTGAAA)	Irf1 occupancy in Prdm1-/-
Blimp1 peak I.D.	Blimp1 peak genomic co-ordinate	Irf1 peak genomic co-ordinate	Genomic co-ordinate of peak overlap	Length of overlap (bp)	Nearest gene TSS (< 25 kb)	Distance from TSS	Overlapping region	Fold	FDR
BEG_peak_25	chr1:33226790-33227587	chr1:33226924-33227438	chr1:33226924-33227438	514	U6	-21691	2
BEG_peak_32	chr1:41563550-41564492	chr1:41563883-41564272	chr1:41563883-41564272	389			36
BEG_peak_47	chr1:52856084-52856622	chr1:52856119-52856568	chr1:52856119-52856568	449	Inpp1	-38	1
BEG_peak_59	chr1:64439300-64440285	chr1:64439606-64440011	chr1:64439606-64440011	405	AC167197.1	-3169	37
BEG_peak_61	chr1:66625708-66626196	chr1:66625774-66626113	chr1:66625774-66626113	339			1
BEG_peak_64	chr1:74460092-74460949	chr1:74460365-74460737	chr1:74460365-74460737	372	Vil1	4598	2	3.46306	0.00432405
BEG_peak_81	chr1:93195468-93196254	chr1:93195456-93196066	chr1:93195468-93196066	598	Scly	-689	4
BEG_peak_97	chr1:107868202-107869117	chr1:107868261-107869037	chr1:107868261-107869037	776	Zcchc2	-18286	4
BEG_peak_102	chr1:122890771-122891606	chr1:122891030-122891537	chr1:122891030-122891537	507			1	1.97799	0.00311499
BEG_peak_112	chr1:131852934-131853856	chr1:131853154-131853566	chr1:131853154-131853566	412			1
BEG_peak_130	chr1:147855103-147855673	chr1:147855157-147855518	chr1:147855157-147855518	361			0	2.18432	0.00839452
BEG_peak_135	chr1:154751341-154752197	chr1:154751551-154751973	chr1:154751551-154751973	422	Smg7	-1979	2
BEG_peak_141	chr1:157883274-157885053	chr1:157884257-157884990	chr1:157884257-157884990	733	Tor1aip1	-983	5
BEG_peak_145	chr1:163543525-163544485	chr1:163543686-163544153	chr1:163543686-163544153	467			5
BEG_peak_164	chr1:179268441-179269418	chr1:179268732-179269121	chr1:179268732-179269121	389			2
BEG_peak_181	chr1:185857699-185858970	chr1:185857941-185858760	chr1:185857941-185858760	819	Dusp10	67	7
BEG_peak_195	chr1:195004626-195005516	chr1:195004747-195005310	chr1:195004747-195005310	563	A130010J15Rik	5129	1
BEG_peak_196	chr1:196705617-196706597	chr1:196706039-196706351	chr1:196706039-196706351	312	7SK	21357	3
BEG_peak_207	chr2:11114051-11115024	chr2:11114178-11114802	chr2:11114178-11114802	624	Prkcq	20574	3
BEG_peak_213	chr2:14165706-14166450	chr2:14165735-14166297	chr2:14165735-14166297	562	Mrc1	14996	8
BEG_peak_216	chr2:15783916-15784787	chr2:15784119-15784693	chr2:15784119-15784693	574			0
BEG_peak_218	chr2:18687771-18689253	chr2:18688025-18688547	chr2:18688025-18688547	522	Gm20539	-5778	1
BEG_peak_224	chr2:23027554-23028409	chr2:23027811-23028207	chr2:23027811-23028207	396	Yme1l1	4157	1
BEG_peak_237	chr2:28909311-28910530	chr2:28910458-28910954	chr2:28910458-28910530	72	1700101E01Rik	744	1
BEG_peak_241	chr2:30319308-30320148	chr2:30319395-30320031	chr2:30319395-30320031	636	Ier5l	9990	2
BEG_peak_266	chr2:51790031-51790908	chr2:51790204-51790819	chr2:51790204-51790819	615	Rbm43	-5	1
BEG_peak_267	chr2:51828018-51829018	chr2:51828157-51828839	chr2:51828157-51828839	682	Nmi	-8	3
BEG_peak_271	chr2:56154422-56155236	chr2:56154607-56155213	chr2:56154607-56155213	606			2
BEG_peak_273	chr2:58102215-58102975	chr2:58102458-58103139	chr2:58102458-58102975	517			46
BEG_peak_276	chr2:62483934-62484801	chr2:62483971-62484617	chr2:62483971-62484617	646	Ifih1	-22	4
BEG_peak_296	chr2:84640226-84641117	chr2:84640286-84641041	chr2:84640286-84641041	755	Ube2l6	1658	5
BEG_peak_310	chr2:96441754-96442226	chr2:96441432-96442288	chr2:96441754-96442226	472			1
BEG_peak_340	chr2:121620890-121622059	chr2:121621209-121621685	chr2:121621209-121621685	476	Frmd5	-8363	47
BEG_peak_341	chr2:121642349-121643149	chr2:121642653-121643001	chr2:121642653-121643001	348	Frmd5	-10034	73
BEG_peak_344	chr2:126422761-126423720	chr2:126423023-126423487	chr2:126423023-126423487	464	Hdc	752	2
BEG_peak_346	chr2:128245990-128246771	chr2:128246006-128246620	chr2:128246006-128246620	614	Gm14010	-3044	3
BEG_peak_349	chr2:131707285-131708322	chr2:131707576-131707930	chr2:131707576-131707930	354	Lamr1-ps1	-22078	4	4.62865	7.08e-05
BEG_peak_350	chr2:131943053-131944173	chr2:131943418-131943800	chr2:131943418-131943800	382	Slc23a2	-6453	39	3.15559	0.0053114
BEG_peak_352	chr2:134491112-134491766	chr2:134491078-134491715	chr2:134491112-134491715	603	Tmx4	-21467	1
BEG_peak_357	chr2:143117711-143118218	chr2:143117770-143118209	chr2:143117770-143118209	439			3
BEG_peak_367	chr2:152157482-152158873	chr2:152157795-152158541	chr2:152157795-152158541	746	Rbck1	-38	2
BEG_peak_372	chr2:157408604-157409597	chr2:157408864-157409303	chr2:157408864-157409303	439	Blcap	-12031	57
BEG_peak_382	chr2:165856687-165857723	chr2:165856517-165856896	chr2:165856687-165856896	209	Ncoa3	-16128	3
BEG_peak_387	chr2:167448242-167448988	chr2:167448413-167448792	chr2:167448413-167448792	379	AL589870.1	3247	1
BEG_peak_388	chr2:167523326-167524076	chr2:167523309-167523834	chr2:167523326-167523834	508	A530013C23Rik	6941	1
BEG_peak_395	chr2:180323636-180324878	chr2:180323893-180324490	chr2:180323893-180324490	597	Ogfr	2	4
BEG_peak_400	chr3:11778911-11779718	chr3:11779304-11779622	chr3:11779304-11779622	318			2	1.94712	0.0120087
BEG_peak_402	chr3:14869421-14870418	chr3:14869696-14870155	chr3:14869696-14870155	459	Car3	6403	2
BEG_peak_415	chr3:28442190-28443026	chr3:28442361-28442887	chr3:28442361-28442887	526			1
BEG_peak_418	chr3:30711577-30712267	chr3:30711803-30712306	chr3:30711803-30712267	464	Sec62	20224	0
BEG_peak_434	chr3:56053699-56054194	chr3:56053608-56054161	chr3:56053699-56054161	462			2
BEG_peak_439	chr3:64832992-64834161	chr3:64833378-64833779	chr3:64833378-64833779	401			64
BEG_peak_441	chr3:69119757-69121656	chr3:69120202-69120951	chr3:69120202-69120951	749	Ppm1l	-447	0
BEG_peak_446	chr3:74259118-74259765	chr3:74259295-74259931	chr3:74259295-74259765	470			3	2.06712	0.0163492
BEG_peak_452	chr3:87689241-87690466	chr3:87689205-87689922	chr3:87689241-87689922	681	Prcc	-344	1
BEG_peak_474	chr3:100814346-100815058	chr3:100814420-100814978	chr3:100814420-100814978	558	Cd101	11415	2
BEG_peak_476	chr3:102294299-102295293	chr3:102294634-102295045	chr3:102294634-102295045	411	Ngf	20974	1
BEG_peak_481	chr3:104740594-104741479	chr3:104740627-104741308	chr3:104740627-104741308	681	Wnt2b	23623	2
BEG_peak_482	chr3:105573610-105574369	chr3:105573728-105574148	chr3:105573728-105574148	420			1
BEG_peak_488	chr3:108059508-108061280	chr3:108060552-108061385	chr3:108060552-108061280	728	1700010K24Rik	-671	3
BEG_peak_495	chr3:117762174-117763079	chr3:117762345-117762909	chr3:117762345-117762909	564			1	2.45182	0.000108043
BEG_peak_500	chr3:121196728-121197716	chr3:121196888-121197386	chr3:121196888-121197386	498			7	2.86722	0.0119489
BEG_peak_518	chr3:132914940-132915656	chr3:132914952-132915528	chr3:132914952-132915528	576	D630013G24Rik	-17308	1
BEG_peak_521	chr3:136782268-136783141	chr3:136782367-136782865	chr3:136782367-136782865	498			46
BEG_peak_525	chr3:142282611-142283900	chr3:142282918-142283917	chr3:142282918-142283900	982	Gbp2	-432	10
BEG_peak_527	chr3:144366665-144367331	chr3:144366876-144367297	chr3:144366876-144367297	421	Sh3glb1	16188	4
BEG_peak_528	chr3:144764819-144765673	chr3:144764888-144765395	chr3:144764888-144765395	507	Clca5	-3233	3
BEG_peak_529	chr3:145280979-145281911	chr3:145281104-145281634	chr3:145281104-145281634	530			2
BEG_peak_532	chr3:151978623-151980129	chr3:151979286-151979834	chr3:151979286-151979834	548	Fam73a	23890	29
BEG_peak_543	chr4:3761652-3762663	chr4:3761868-3762484	chr4:3761868-3762484	616	snoU54	179	1
BEG_peak_553	chr4:10602060-10602708	chr4:10602061-10602716	chr4:10602061-10602708	647			1
BEG_peak_557	chr4:11497938-11499171	chr4:11498281-11498502, chr4:11498522-11498828	chr4:11498281-11498502, chr4:11498522-11498828	221, 306	Rad54b	-8143	69	6.77937	0.044578
BEG_peak_566	chr4:24122523-24123200	chr4:24122770-24123110	chr4:24122770-24123110	340			4
BEG_peak_582	chr4:41404890-41405433	chr4:41404915-41405552	chr4:41404915-41405433	518	Kif24	6633	0
BEG_peak_598	chr4:55879249-55880123	chr4:55879327-55879960	chr4:55879327-55879960	633			5	1.53342	0.0424978
BEG_peak_602	chr4:58879108-58880414	chr4:58879333-58880013	chr4:58879333-58880013	680	AI314180	-21893	72	2.90616	0.00925945
BEG_peak_609	chr4:73771147-73772145	chr4:73771538-73772036	chr4:73771538-73772036	498			86
BEG_peak_616	chr4:78434652-78435600	chr4:78434973-78435402	chr4:78434973-78435402	429	Gm12913	-15132	53	3.91254	0.00293801
BEG_peak_620	chr4:81449342-81449791	chr4:81449215-81449699	chr4:81449342-81449699	357			0
BEG_peak_627	chr4:88195943-88196901	chr4:88195877-88196640	chr4:88195943-88196640	697	Gm12597	7770	4
BEG_peak_634	chr4:94969768-94970623	chr4:94969893-94970580	chr4:94969893-94970580	687			4
BEG_peak_638	chr4:97418023-97419390	chr4:97418743-97419107	chr4:97418743-97419107	364	Gm12676	5207	3
BEG_peak_665	chr4:128737006-128737717	chr4:128737035-128737543	chr4:128737035-128737543	508	Rnf19b	1375	2
BEG_peak_666	chr4:129233384-129234531	chr4:129233514-129234029	chr4:129233514-129234029	515	Lck	-190	5
BEG_peak_670	chr4:132453777-132454661	chr4:132454220-132454726	chr4:132454220-132454661	441	Gm13033	13583	3
BEG_peak_674	chr4:134491791-134492797	chr4:134492071-134492457	chr4:134492071-134492457	386	Syf2	5397	23
BEG_peak_675	chr4:135702433-135703358	chr4:135702672-135703302	chr4:135702672-135703302	630	Id3	2031	4
BEG_peak_691	chr4:141727626-141728576	chr4:141727229-141727831	chr4:141727626-141727831	205	Gm13062	-8389	1
BEG_peak_717	chr5:5311142-5312333	chr5:5311517-5312064	chr5:5311517-5312064	547			57	2.1179	0.0280627
BEG_peak_724	chr5:17310910-17311653	chr5:17311104-17311853	chr5:17311104-17311653	549			1	1.92739	0.00405109
BEG_peak_734	chr5:24191345-24192694	chr5:24191890-24192487	chr5:24191890-24192487	597	Nub1	552	1
BEG_peak_746	chr5:37117285-37118352	chr5:37117590-37118112	chr5:37117590-37118112	522	Cno	22080	5
BEG_peak_756	chr5:45911717-45912456	chr5:45911842-45912486	chr5:45911842-45912456	614	Med28	-86	1
BEG_peak_787	chr5:74451954-74452874	chr5:74452067-74452568	chr5:74452067-74452568	501	Usp46	9368	2
BEG_peak_788	chr5:75711694-75712667	chr5:75711926-75712581	chr5:75711926-75712581	655			4
BEG_peak_789	chr5:77589152-77590305	chr5:77589408-77589954	chr5:77589408-77589954	546			61
BEG_peak_798	chr5:89156611-89157364	chr5:89156649-89157208	chr5:89156649-89157208	559	Mob1b	6981	4
BEG_peak_801	chr5:90091772-90093253	chr5:90092066-90092578	chr5:90092066-90092578	512	7SK	-18652	68
BEG_peak_815	chr5:105815617-105816104	chr5:105815663-105816213	chr5:105815663-105816104	441	Gm16834	-14431	1
BEG_peak_825	chr5:115346966-115348608	chr5:115346979-115347899	chr5:115346979-115347899	920	Oasl2	-80	4
BEG_peak_830	chr5:121062810-121064005	chr5:121062244-121063195	chr5:121062810-121063195	385	Ddx54	304	0
BEG_peak_832	chr5:121262179-121263041	chr5:121262360-121262953	chr5:121262360-121262953	593	Oas1b	14	3
BEG_peak_862	chr5:142896917-142897772	chr5:142896974-142897567	chr5:142896974-142897567	593	Foxk1	19882	9
BEG_peak_882	chr6:6224430-6225530	chr6:6224840-6225310	chr6:6224840-6225310	470			82
BEG_peak_886	chr6:11116239-11116859	chr6:11116117-11116825	chr6:11116239-11116825	586			1
BEG_peak_887	chr6:11780895-11781820	chr6:11780897-11781648	chr6:11780897-11781648	751			4
BEG_peak_892	chr6:17579568-17580375	chr6:17579741-17580130	chr6:17579741-17580130	389	Capza2	-6275	4
BEG_peak_894	chr6:23463408-23464073	chr6:23463472-23464051	chr6:23463472-23464051	579			1
BEG_peak_904	chr6:34812434-34813625	chr6:34812844-34813423	chr6:34812844-34813423	579	Tmem140	-66	1
BEG_peak_910	chr6:39308719-39309700	chr6:39308960-39309544	chr6:39308960-39309544	584	Slc37a3	18426	44
BEG_peak_911	chr6:39330929-39331832	chr6:39330909-39331632	chr6:39330929-39331632	703	Rab19	171	3
BEG_peak_925	chr6:50137906-50138515	chr6:50138067-50138355	chr6:50138067-50138355	288	Mpp6	-6223	4
BEG_peak_926	chr6:51079441-51080249	chr6:51079574-51079995	chr6:51079574-51079995	421			2
BEG_peak_935	chr6:57656515-57657205	chr6:57656650-57657114	chr6:57656650-57657114	464	Lancl2	3795	3
BEG_peak_942	chr6:66824022-66824633	chr6:66824110-66824541	chr6:66824110-66824541	431	Gng12	-22018	1	1.76306	0.0239746
BEG_peak_950	chr6:72389763-72390954	chr6:72389503-72390188	chr6:72389763-72390188	425	Mat2a	-961	0
BEG_peak_953	chr6:75011171-75011958	chr6:75011209-75011935	chr6:75011209-75011935	726			2
BEG_peak_963	chr6:84388062-84389363	chr6:84388491-84389018	chr6:84388491-84389018	527			99
BEG_peak_976	chr6:94967651-94968645	chr6:94967968-94968307	chr6:94967968-94968307	339			2	3.27134	0.00359948
BEG_peak_983	chr6:99472471-99474103	chr6:99472991-99473710	chr6:99472991-99473710	719	Foxp1	-688	8
BEG_peak_987	chr6:106743895-106744661	chr6:106743990-106744369	chr6:106743990-106744369	379	Crbn	4773	2
BEG_peak_1001	chr6:120355165-120356103	chr6:120355420-120355872	chr6:120355420-120355872	452	Kdm5a	-110	35
BEG_peak_1004	chr6:121195513-121196197	chr6:121195667-121196236	chr6:121195667-121196197	530	Usp18	-33	2
BEG_peak_1005	chr6:121221935-121223167	chr6:121222557-121222930	chr6:121222557-121222930	373			1	3.52597	0.00900208
BEG_peak_1008	chr6:123312266-123312943	chr6:123312248-123312712	chr6:123312266-123312712	446			1
BEG_peak_1013	chr6:125181294-125182220	chr6:125181398-125181927	chr6:125181398-125181927	529	Tapbpl	120	2
BEG_peak_1016	chr6:125826804-125827483	chr6:125826851-125827292	chr6:125826851-125827292	441	U6	-7335	3
BEG_peak_1017	chr6:127195607-127196567	chr6:127195754-127196243	chr6:127195754-127196243	489	Gm4968	12291	3
BEG_peak_1022	chr6:128998810-128999569	chr6:128998951-128999332	chr6:128998951-128999332	381	Klrb1f	3293	2
BEG_peak_1027	chr6:131294112-131294850	chr6:131294227-131294747	chr6:131294227-131294747	520	Styk1	9059	3
BEG_peak_1039	chr6:145564478-145565399	chr6:145564734-145565308	chr6:145564734-145565308	574	Tuba3b	773	3
BEG_peak_1044	chr7:4034173-4035025	chr7:4034382-4035010	chr7:4034382-4035010	628	U1	-18885	2	2.93272	0.00598816
BEG_peak_1046	chr7:4636191-4637244	chr7:4636593-4637273	chr7:4636593-4637244	651	Hspbp1	-137	1
BEG_peak_1053	chr7:16775154-16776193	chr7:16775323-16775840	chr7:16775323-16775840	517	Meis3	6188	45
BEG_peak_1070	chr7:31723245-31724479	chr7:31723725-31724093	chr7:31723725-31724093	368	Hamp	5162	69
BEG_peak_1078	chr7:48495128-48495987	chr7:48495136-48495768	chr7:48495136-48495768	632	Gm9244	-6867	1	1.87972	0.0116082
BEG_peak_1084	chr7:52391219-52392321	chr7:52391492-52392089	chr7:52391492-52392089	597	Flt3l	2	1
BEG_peak_1100	chr7:67923329-67924152	chr7:67923455-67923996	chr7:67923455-67923996	541			3	2.03626	0.0299905
BEG_peak_1118	chr7:87792095-87792963	chr7:87792177-87792841	chr7:87792177-87792841	664	Gm15880	11592	1
BEG_peak_1120	chr7:88115510-88116673	chr7:88115758-88116262	chr7:88115758-88116262	504	Zfp592	-22475	2
BEG_peak_1124	chr7:91863750-91864417	chr7:91863848-91864414	chr7:91863848-91864414	566			2	2.13105	0.00925945
BEG_peak_1131	chr7:102419069-102420063	chr7:102419391-102420357	chr7:102419391-102420063	672			124
BEG_peak_1135	chr7:104943673-104944695	chr7:104943921-104944471	chr7:104943921-104944471	550	Pak1	7062	5
BEG_peak_1142	chr7:108708967-108709892	chr7:108709089-108709780	chr7:108709089-108709780	691	Art2a-ps	-48	4
BEG_peak_1144	chr7:109165694-109166805	chr7:109166044-109166389	chr7:109166044-109166389	345	Il18bp	461	2
BEG_peak_1145	chr7:109713368-109714409	chr7:109713643-109714272	chr7:109713643-109714272	629	Trim21	8	3
BEG_peak_1165	chr7:125420892-125421659	chr7:125420979-125421330	chr7:125420979-125421330	351	U6	-2211	2
BEG_peak_1166	chr7:126670513-126671288	chr7:126670577-126671050	chr7:126670577-126671050	473	Acsm5	1006	1	2.8204	0.00268055
BEG_peak_1169	chr7:128767516-128768737	chr7:128767781-128768257	chr7:128767781-128768257	476			83
BEG_peak_1182	chr7:135110032-135111221	chr7:135110449-135111033	chr7:135110449-135111033	584	Fus	-386	1
BEG_peak_1196	chr7:148620805-148622016	chr7:148621132-148621529	chr7:148621132-148621529	397	Slc25a22	-56	2
BEG_peak_1200	chr7:150553396-150554126	chr7:150553472-150553917	chr7:150553472-150553917	445			2
BEG_peak_1230	chr8:30702260-30702873	chr8:30702138-30702924	chr8:30702260-30702873	613			87
BEG_peak_1231	chr8:32259834-32260635	chr8:32259955-32260388	chr8:32259955-32260388	433	Snord13	290	2
BEG_peak_1241	chr8:46495047-46495877	chr8:46495158-46495731	chr8:46495158-46495731	573	Tlr3	-456	21
BEG_peak_1262	chr8:75685160-75686065	chr8:75685493-75685845	chr8:75685493-75685845	352	SNORA50	13532	5
BEG_peak_1267	chr8:79422459-79423658	chr8:79422636-79423377	chr8:79422636-79423377	741	Nr3c2	-278	3	2.53704	0.00620794
BEG_peak_1271	chr8:81894224-81895187	chr8:81894424-81895120	chr8:81894424-81895120	696			1
BEG_peak_1277	chr8:88743888-88744555	chr8:88743944-88744521	chr8:88743944-88744521	577	SNORA17	-13513	0
BEG_peak_1280	chr8:91220277-91221360	chr8:91221208-91221908	chr8:91221208-91221360	152	Cyld	-182	0
BEG_peak_1282	chr8:93530728-93531690	chr8:93530910-93531374	chr8:93530910-93531374	464			28	2.57176	0.0481898
BEG_peak_1287	chr8:96957693-96958672	chr8:96957941-96958628	chr8:96957941-96958628	687	9330175E14Rik	-111	4
BEG_peak_1289	chr8:97259064-97260337	chr8:97259611-97259921	chr8:97259611-97259921	310	Ccl22	-9735	2	3.67264	0.00169606
BEG_peak_1293	chr8:104563559-104564269	chr8:104563755-104564074	chr8:104563755-104564074	319			0
BEG_peak_1295	chr8:107058940-107060022	chr8:107059333-107059718	chr8:107059333-107059718	385	Car7	955	4
BEG_peak_1297	chr8:108461350-108462597	chr8:108461611-108462502	chr8:108461611-108462502	891	Psmb10	269	8
BEG_peak_1298	chr8:109087371-109088233	chr8:109087307-109087998	chr8:109087371-109087998	627	Gm10073	9578	1
BEG_peak_1302	chr8:111410316-111411371	chr8:111410610-111410947	chr8:111410610-111410947	337			1	2.24687	0.0331563
BEG_peak_1335	chr9:6648196-6649021	chr9:6648433-6648931	chr9:6648433-6648931	498			2
BEG_peak_1353	chr9:30349606-30350909	chr9:30349975-30350535	chr9:30349975-30350535	560			88
BEG_peak_1357	chr9:38525377-38526482	chr9:38525694-38526262	chr9:38525694-38526262	568	Vwa5a	24	3
BEG_peak_1373	chr9:50677252-50678270	chr9:50677507-50677918	chr9:50677507-50677918	411	Ppp2r1b	-414	39
BEG_peak_1376	chr9:53916693-53917712	chr9:53917019-53917460	chr9:53917019-53917460	441	Tnfaip8l3	-1017	3
BEG_peak_1378	chr9:54797943-54799036	chr9:54798034-54798644	chr9:54798034-54798644	610	Psma4	-191	7
BEG_peak_1403	chr9:70227601-70228465	chr9:70227886-70228199	chr9:70227886-70228199	313	Myo1e	20908	26
BEG_peak_1407	chr9:72296933-72297900	chr9:72297084-72297637	chr9:72297084-72297637	553	Mns1	11022	2
BEG_peak_1424	chr9:85250924-85251583	chr9:85250909-85251535	chr9:85250924-85251535	611			3
BEG_peak_1429	chr9:92160319-92161491	chr9:92160454-92161141	chr9:92160454-92161141	687	Plscr2	-9557	4
BEG_peak_1430	chr9:92326062-92327703	chr9:92326402-92327231	chr9:92326402-92327231	829			177
BEG_peak_1434	chr9:101001609-101002403	chr9:101001784-101002239	chr9:101001784-101002239	455	Msl2	23554	2	2.75619	0.0262629
BEG_peak_1441	chr9:107469999-107471428	chr9:107470983-107471532	chr9:107470983-107471428	445	Gm9917	15	1
BEG_peak_1456	chr9:115908153-115909169	chr9:115908410-115908949	chr9:115908410-115908949	539	Gm16142	2217	6
BEG_peak_1466	chr10:6520303-6521172	chr10:6520475-6521147	chr10:6520475-6521147	672			3
BEG_peak_1467	chr10:6764421-6765156	chr10:6764663-6765104	chr10:6764663-6765104	441			0
BEG_peak_1471	chr10:11794785-11795231	chr10:11794664-11795198	chr10:11794785-11795198	413			0	1.9171	0.0053114
BEG_peak_1478	chr10:18787933-18788796	chr10:18788046-18788551	chr10:18788046-18788551	505			7
BEG_peak_1496	chr10:41486910-41487758	chr10:41486938-41487602	chr10:41486938-41487602	664	Cep57l1	-21546	2
BEG_peak_1523	chr10:69558301-69559099	chr10:69558523-69559138	chr10:69558523-69559099	576	Ccdc6	-1105	2
BEG_peak_1531	chr10:78879544-78880523	chr10:78879752-78880260	chr10:78879752-78880260	508			5	2.6751	0.0238748
BEG_peak_1533	chr10:79286832-79287863	chr10:79286928-79287727	chr10:79286928-79287727	799	9130017N09Rik	1939	4
BEG_peak_1534	chr10:79561057-79562010	chr10:79561327-79561846	chr10:79561327-79561846	519	Sbno2	3893	3
BEG_peak_1537	chr10:80959018-80959957	chr10:80959150-80959830	chr10:80959150-80959830	680	Ncln	-414	7
BEG_peak_1542	chr10:85264713-85265309	chr10:85264785-85265277	chr10:85264785-85265277	492	Gm6721	-5622	3
BEG_peak_1554	chr10:99002054-99003138	chr10:99002331-99002964	chr10:99002331-99002964	633			75
BEG_peak_1573	chr10:119846627-119848034	chr10:119846956-119847674	chr10:119846956-119847674	718	9230105E05Rik	20653	74	2.60857	0.00854065
BEG_peak_1575	chr10:120821556-120822392	chr10:120821622-120822231	chr10:120821622-120822231	609	Gns	19825	1
BEG_peak_1577	chr10:121022695-121024170	chr10:121023770-121024419	chr10:121023770-121024170	400	Tbk1	648	1
BEG_peak_1603	chr11:24240446-24241398	chr11:24240718-24241311	chr11:24240718-24241311	593			2
BEG_peak_1632	chr11:58028057-58028891	chr11:58028146-58028853	chr11:58028146-58028853	707	Irgm2	-105	4
BEG_peak_1633	chr11:58431586-58432806	chr11:58431848-58432508	chr11:58431848-58432508	660	2210407C18Rik	-2591	4	2.21477	0.0176732
BEG_peak_1644	chr11:66774805-66775612	chr11:66775046-66775442	chr11:66775046-66775442	396	9130409J20Rik	3820	1
BEG_peak_1654	chr11:72114604-72115515	chr11:72114920-72115536	chr11:72114920-72115515	595	Xaf1	-13	0
BEG_peak_1662	chr11:78700232-78701120	chr11:78700413-78701031	chr11:78700413-78701031	618			3
BEG_peak_1664	chr11:79217017-79217876	chr11:79216914-79217633	chr11:79217017-79217633	616			6
BEG_peak_1669	chr11:82282335-82283491	chr11:82282696-82283151	chr11:82282696-82283151	455			54
BEG_peak_1671	chr11:82891548-82892111	chr11:82891477-82891990	chr11:82891548-82891990	442	Slfn2	13133	1
BEG_peak_1675	chr11:85317536-85318921	chr11:85317706-85318836	chr11:85317706-85318836	1130	Bcas3	-4863	114
BEG_peak_1676	chr11:85988074-85989144	chr11:85988282-85988856	chr11:85988282-85988856	574	Gm11477	-10231	99	2.60029	0.0368975
BEG_peak_1703	chr11:100596474-100597564	chr11:100596532-100597194	chr11:100596532-100597194	662	Rab5c	2539	6
BEG_peak_1705	chr11:100792591-100793663	chr11:100792731-100793366	chr11:100792731-100793366	635	Stat3	7598	4
BEG_peak_1706	chr11:101309432-101310247	chr11:101309467-101310159	chr11:101309467-101310159	692	Ifi35	-16	3
BEG_peak_1718	chr11:106823435-106824405	chr11:106823792-106824132	chr11:106823792-106824132	340	Gm11707	10526	2
BEG_peak_1719	chr11:107400065-107400918	chr11:107400222-107400701	chr11:107400222-107400701	479	Gm11649	-6873	2
BEG_peak_1721	chr11:109192395-109193537	chr11:109192782-109193188	chr11:109192782-109193188	406			1	2.89702	0.012728
BEG_peak_1723	chr11:110495186-110496226	chr11:110495482-110496049	chr11:110495482-110496049	567			43
BEG_peak_1729	chr11:115038624-115039647	chr11:115038869-115039605	chr11:115038869-115039605	736	Nat9	9126	2
BEG_peak_1744	chr11:120919190-120920046	chr11:120919394-120919942	chr11:120919394-120919942	548	Sectm1b	-1726	1
BEG_peak_1763	chr12:31029389-31030094	chr12:31029687-31030095	chr12:31029687-31030094	407	Sntg2	12722	1
BEG_peak_1787	chr12:59015692-59016579	chr12:59015801-59016485	chr12:59015801-59016485	684			0
BEG_peak_1794	chr12:68059691-68060383	chr12:68059812-68060367	chr12:68059812-68060367	555			6
BEG_peak_1796	chr12:70613803-70614927	chr12:70614230-70614600	chr12:70614230-70614600	370			3	3.82625	0.000417426
BEG_peak_1804	chr12:78058263-78059325	chr12:78058695-78059221	chr12:78058695-78059221	526	Max	4123	8
BEG_peak_1818	chr12:87993865-87994847	chr12:87994054-87994617	chr12:87994054-87994617	563	U6	-1705	97
BEG_peak_1824	chr12:100578660-100579531	chr12:100578757-100579047	chr12:100578757-100579047	290	3300002A11Rik	-222	1
BEG_peak_1825	chr12:100645224-100646003	chr12:100645253-100646034	chr12:100645253-100646003	750	Foxn3	5139	5
BEG_peak_1833	chr12:109487355-109488375	chr12:109487452-109488337	chr12:109487452-109488337	885			3
BEG_peak_1838	chr12:111736395-111737683	chr12:111736799-111737180	chr12:111736799-111737180	381	Ppp2r5c	12995	1
BEG_peak_1855	chr13:3635946-3636809	chr13:3636107-3636676	chr13:3636107-3636676	569	Asb13	3043	3
BEG_peak_1859	chr13:9379771-9380539	chr13:9379927-9380426	chr13:9379927-9380426	499	Gm17294	-6197	6
BEG_peak_1878	chr13:23802017-23802823	chr13:23802138-23802833	chr13:23802138-23802823	685	Hfe	116	0
BEG_peak_1880	chr13:27256139-27256776	chr13:27256153-27256752	chr13:27256153-27256752	599	Prl3d3	7767	4	1.71474	0.0344349
BEG_peak_1885	chr13:31024632-31025573	chr13:31024823-31025290	chr13:31024823-31025290	467	Hus1b	14575	1
BEG_peak_1887	chr13:31232314-31233140	chr13:31232454-31232989	chr13:31232454-31232989	535			1	2.28456	0.00016739
BEG_peak_1890	chr13:33095857-33096986	chr13:33095981-33096606	chr13:33095981-33096606	625	Serpinb9	-40	1	2.26327	0.0265673
BEG_peak_1893	chr13:34564768-34565336	chr13:34564876-34565279	chr13:34564876-34565279	403			1
BEG_peak_1898	chr13:38388278-38388989	chr13:38388546-38388984	chr13:38388546-38388984	438			16
BEG_peak_1907	chr13:49072926-49073986	chr13:49073244-49073770	chr13:49073244-49073770	526	C030044B11Rik	9797	3
BEG_peak_1908	chr13:49315748-49316841	chr13:49315960-49316510	chr13:49315960-49316510	550	1110007C09Rik	-4865	36	2.9138	0.016543
BEG_peak_1918	chr13:52920042-52921041	chr13:52920218-52920921	chr13:52920218-52920921	703			4
BEG_peak_1939	chr13:74776784-74777951	chr13:74777002-74777716	chr13:74777002-74777716	714	Erap1	-7	2
BEG_peak_1940	chr13:76854602-76855193	chr13:76854749-76855059	chr13:76854749-76855059	310	Mctp1	-7971	0	2.03441	0.00484152
BEG_peak_1948	chr13:90068948-90069752	chr13:90069061-90069463	chr13:90069061-90069463	402	U6	-2171	3	3.80653	0.000417426
BEG_peak_1955	chr13:97131795-97132217	chr13:97131822-97132302	chr13:97131822-97132217	395	AC137692.1	4947	0	1.73384	0.0371529
BEG_peak_1959	chr13:100113925-100115092	chr13:100114269-100115000	chr13:100114269-100115000	731	Ptcd2	190	3
BEG_peak_1967	chr13:105075577-105076628	chr13:105075867-105076428	chr13:105075867-105076428	561	Adamts6	-1827	2
BEG_peak_1968	chr13:105275293-105276037	chr13:105275332-105276015	chr13:105275332-105276015	683			1	1.80872	0.0387013
BEG_peak_1972	chr13:109048963-109049685	chr13:109049097-109049512	chr13:109049097-109049512	415			8
BEG_peak_1977	chr13:113803246-113804307	chr13:113803542-113804042	chr13:113803542-113804042	500	Gm6320	19671	4
BEG_peak_1985	chr14:8927956-8928624	chr14:8927939-8928413	chr14:8927956-8928413	457	Pxk	-2480	3
BEG_peak_1988	chr14:12475360-12476039	chr14:12475492-12475921	chr14:12475492-12475921	429			1
BEG_peak_2002	chr14:27306360-27307472	chr14:27306659-27307197	chr14:27306659-27307197	538	SNORA71	-10231	44
BEG_peak_2004	chr14:28375388-28376617	chr14:28375669-28376229	chr14:28375669-28376229	560			6
BEG_peak_2006	chr14:29762989-29763897	chr14:29763224-29763596	chr14:29763224-29763596	372			41
BEG_peak_2012	chr14:34939998-34940910	chr14:34940101-34940826	chr14:34940101-34940826	725	SNORA17	21085	5
BEG_peak_2014	chr14:37677039-37677887	chr14:37677152-37677565	chr14:37677152-37677565	413	n-R5s46	-8173	1
BEG_peak_2028	chr14:51089841-51090991	chr14:51090155-51090763	chr14:51090155-51090763	608	Olfr741	-14843	136
BEG_peak_2032	chr14:55324182-55325957	chr14:55324375-55324754	chr14:55324375-55324754	379	Cebpe	6420	7
BEG_peak_2033	chr14:56196891-56197832	chr14:56196976-56197671	chr14:56196976-56197671	695	Psme1	-25	2
BEG_peak_2034	chr14:56209162-56210415	chr14:56209441-56210254	chr14:56209441-56210254	813	Psme2	-4	4
BEG_peak_2037	chr14:56902223-56903080	chr14:56902558-56903065	chr14:56902558-56903065	507	Gzmb	-21616	31
BEG_peak_2038	chr14:57193852-57194921	chr14:57194127-57194626	chr14:57194127-57194626	499	Parp4	-139	3
BEG_peak_2043	chr14:61466953-61467772	chr14:61467116-61467585	chr14:61467116-61467585	469			1
BEG_peak_2053	chr14:66646423-66647502	chr14:66646516-66647008	chr14:66646516-66647008	492	Gm10233	-17039	3
BEG_peak_2067	chr14:79762047-79762916	chr14:79762400-79762788	chr14:79762400-79762788	388	AC124745.1	2173	46
BEG_peak_2073	chr14:90226487-90227108	chr14:90226555-90226990	chr14:90226555-90226990	435			8
BEG_peak_2075	chr14:96750427-96751238	chr14:96750471-96751260	chr14:96750471-96751238	767			92	-2.6715	0.0374214
BEG_peak_2081	chr14:102237518-102238120	chr14:102237703-102238019	chr14:102237703-102238019	316	Lmo7	88	1
BEG_peak_2092	chr15:6982026-6982738	chr15:6981480-6982145	chr15:6982026-6982145	119			2
BEG_peak_2099	chr15:16045196-16046228	chr15:16045238-16046026	chr15:16045238-16046026	788			1	1.9702	0.0371529
BEG_peak_2104	chr15:28088480-28089398	chr15:28088612-28089185	chr15:28088612-28089185	573			8
BEG_peak_2122	chr15:51226103-51226916	chr15:51226452-51226904	chr15:51226452-51226904	452			37
BEG_peak_2131	chr15:59150772-59151690	chr15:59150979-59151447	chr15:59150979-59151447	468	Sqle	4546	1
BEG_peak_2144	chr15:74550966-74552163	chr15:74551355-74551858	chr15:74551355-74551858	503	4930572J05Rik	-172	1
BEG_peak_2204	chr16:10732340-10733138	chr16:10732507-10733065	chr16:10732507-10733065	558			2
BEG_peak_2228	chr16:30587713-30588615	chr16:30587486-30588063, chr16:30588075-30588355	chr16:30587713-30588063, chr16:30588075-30588355	350, 280	Lsg1	-524	3
BEG_peak_2238	chr16:35869027-35869753	chr16:35869059-35869644	chr16:35869059-35869644	585	Parp14	2047	3
BEG_peak_2239	chr16:35918588-35919446	chr16:35918673-35919451	chr16:35918673-35919446	773	Gm10237	-1569	3
BEG_peak_2242	chr16:36598150-36599090	chr16:36598326-36598765	chr16:36598326-36598765	439	Cd86	6033	4
BEG_peak_2244	chr16:37094171-37095053	chr16:37094277-37094822	chr16:37094277-37094822	545			3	4.06601	0.000460488
BEG_peak_2251	chr16:38820915-38821705	chr16:38821072-38821695	chr16:38821072-38821695	623	Gm15803	7270	3
BEG_peak_2271	chr16:58566574-58567258	chr16:58566595-58567239	chr16:58566595-58567239	644			3
BEG_peak_2274	chr16:64873239-64874139	chr16:64873405-64874058	chr16:64873405-64874058	653	Cggbp1	21252	2
BEG_peak_2288	chr16:83263374-83264219	chr16:83263442-83264088	chr16:83263442-83264088	646			5
BEG_peak_2294	chr16:89191459-89192162	chr16:89191546-89192257	chr16:89191546-89192162	616	Krtap20-2	-14260	1	1.8169	0.0411448
BEG_peak_2305	chr16:96706135-96707048	chr16:96706251-96706741	chr16:96706251-96706741	490	Pcp4	17370	29
BEG_peak_2315	chr17:13280661-13281222	chr17:13280574-13281251	chr17:13280661-13281222	561			0
BEG_peak_2320	chr17:15693281-15694449	chr17:15693551-15694237	chr17:15693551-15694237	686	Prdm9	-958	66	2.67308	0.00311499
BEG_peak_2321	chr17:15722576-15723913	chr17:15722943-15723456	chr17:15722943-15723456	513	Prdm9	-21783	61	3.04463	0.000460963
BEG_peak_2326	chr17:21145800-21146765	chr17:21146147-21146508	chr17:21146147-21146508	361	Zfp160	493	6
BEG_peak_2336	chr17:27164096-27165175	chr17:27164358-27164855	chr17:27164358-27164855	497	Bak1	983	3	2.87609	0.00310706
BEG_peak_2343	chr17:29797186-29798370	chr17:29797458-29797934	chr17:29797458-29797934	476	Ftsjd2	72	2
BEG_peak_2357	chr17:34056040-34057152	chr17:34056222-34057004	chr17:34056222-34057004	782	Tapbp	113	3
BEG_peak_2359	chr17:34323405-34325649	chr17:34323531-34324209	chr17:34323531-34324209	678	Psmb9	221	1
BEG_peak_2360	chr17:34334915-34335773	chr17:34334878-34335504	chr17:34334915-34335504	589	Psmb8	-253	2
BEG_peak_2361	chr17:34341037-34341983	chr17:34341142-34341845	chr17:34341142-34341845	703	Tap2	-58	4
BEG_peak_2362	chr17:34634000-34634887	chr17:34634178-34634729	chr17:34634178-34634729	551	Btnl5	-44	1
BEG_peak_2363	chr17:34655248-34656125	chr17:34655468-34656042	chr17:34655468-34656042	574	Btnl6	-1398	1
BEG_peak_2365	chr17:34685982-34686706	chr17:34686040-34686530	chr17:34686040-34686530	490	Btnl7	-1763	1
BEG_peak_2367	chr17:35516660-35517756	chr17:35516138-35516696, chr17:35517085-35517476	chr17:35516660-35516696, chr17:35517085-35517476	36, 391	Gm11131	-3	1
BEG_peak_2370	chr17:36160284-36161119	chr17:36160502-36160968	chr17:36160502-36160968	466	H2-T24	-3213	2
BEG_peak_2371	chr17:36169240-36170020	chr17:36169519-36170028	chr17:36169519-36170020	501	H2-T23	-33	5
BEG_peak_2376	chr17:36973310-36974762	chr17:36973500-36974239	chr17:36973500-36974239	739	Trim26	-130	2
BEG_peak_2377	chr17:37034409-37035538	chr17:37034696-37035205	chr17:37034696-37035205	509	Trim31	-21	1
BEG_peak_2379	chr17:41167936-41168495	chr17:41167938-41168255	chr17:41167938-41168255	317			0
BEG_peak_2428	chr17:88802433-88803154	chr17:88802685-88803078	chr17:88802685-88803078	393	U6	-10571	4
BEG_peak_2431	chr17:92495582-92496344	chr17:92495744-92496067	chr17:92495744-92496067	323			28
BEG_peak_2434	chr18:3912846-3913669	chr18:3913075-3913597	chr18:3913075-3913597	522			31
BEG_peak_2451	chr18:30962619-30963389	chr18:30962716-30963224	chr18:30962716-30963224	508			1	2.11935	6.83e-05
BEG_peak_2464	chr18:38820787-38821912	chr18:38821164-38821576	chr18:38821164-38821576	412	Arhgap26	-14983	46
BEG_peak_2477	chr18:50348352-50349328	chr18:50348460-50349052	chr18:50348460-50349052	592	Hsd17b4	-2148	2
BEG_peak_2492	chr18:64927683-64928833	chr18:64928069-64928817	chr18:64928069-64928817	748	U6	17788	86
BEG_peak_2499	chr18:73999063-73999913	chr18:73999292-73999809	chr18:73999292-73999809	517	Mro	-19536	2
BEG_peak_2513	chr19:4113134-4114628	chr19:4113637-4114305	chr19:4113637-4114305	668	Pitpnm1	1732	2
BEG_peak_2521	chr19:6943675-6944556	chr19:6943730-6944412	chr19:6943730-6944412	682	Ccdc88b	-11417	6
BEG_peak_2522	chr19:8592376-8593471	chr19:8592655-8593237	chr19:8592655-8593237	582			5
BEG_peak_2541	chr19:30043743-30044899	chr19:30044133-30044659	chr19:30044133-30044659	526	U1	-16327	72
BEG_peak_2550	chr19:34714881-34715752	chr19:34714946-34715693	chr19:34714946-34715693	747	Ifit1	-56	9
BEG_peak_2562	chr19:41419624-41420561	chr19:41419739-41420381	chr19:41419739-41420381	642			6
BEG_peak_2588	chr19:55867175-55868188	chr19:55867556-55868129	chr19:55867556-55868129	573			2
BEG_peak_2590	chr19:56486825-56487347	chr19:56486638-56487448	chr19:56486825-56487347	522	Casp7	15404	3	2.02777	0.0371529
BEG_peak_2592	chr19:56757148-56757982	chr19:56757391-56757676	chr19:56757391-56757676	285			2
BEG_peak_2596	chr19:58596570-58597419	chr19:58596785-58597234	chr19:58596785-58597234	449	1700011F14Rik	10448	1
BEG_peak_2599	chr19:61275174-61276088	chr19:61275408-61275922	chr19:61275408-61275922	514	Gm6020	15834	0	1.8988	0.0123415
BEG_peak_2603	chrX:7366320-7367327	chrX:7366806-7367325	chrX:7366806-7367325	519	Gripap1	-83	2
BEG_peak_2612	chrX:18478367-18479104	chrX:18478397-18479008	chrX:18478397-18479008	611	Gm6923	-19191	3
BEG_peak_2622	chrX:37988251-37988877	chrX:37988327-37988734	chrX:37988327-37988734	407			0
BEG_peak_2623	chrX:39430487-39431383	chrX:39430695-39431162	chrX:39430695-39431162	467	Xiap	6382	24	2.85798	0.00386318
BEG_peak_2626	chrX:45637789-45638641	chrX:45637783-45638326	chrX:45637789-45638326	537	9530027J09Rik	452	1
BEG_peak_2633	chrX:52682078-52682742	chrX:52682097-52682730	chrX:52682097-52682730	633	Gm14625	-942	1
BEG_peak_2659	chrX:121224791-121225614	chrX:121225003-121225381	chrX:121225003-121225381	378	Vmn2r121	24315	1
BEG_peak_2670	chrX:147299691-147300482	chrX:147299739-147300309	chrX:147299739-147300309	570	Itih5l-ps	11925	3	1.88617	0.0396496
