# Supplementary material for: Blimp1/Prdm1 Functions in Opposition to Irf1 to Maintain Neonatal Tolerance during Postnatal Intestinal Maturation
Source: PLoS Genet. 2015 Jul 9;11(7):e1005375. doi: 10.1371/journal.pgen.1005375 (PMC4497732; doi:10.1371/journal.pgen.1005375)
Supplement: S6 Dataset — (XLSX) [file pgen.1005375.s011.xlsx]

## Sheet: S6 dataset
S6 dataset: Q-PCR primers used in this study
Gene	Forward primer	Reverse primer
Prdm1 Ex1B	ACTGCACATACCTGGCACTC	TCTTCCTCTTGCACTGGTTG
Prdm1 3' UTR	AATACAGGACCGAACCACCC	GGAGTGCAGGAATTAATGTCGT
Trib3	TGGGGTCGACAGCTCAGG	TCTCGCTCTCTTTTACTCACTC
Slc16a5	CGGGTGAAGTCTAGGAGGTG	CTGCTCTGTCTGGCTACTGT
Gsta1	TCCTACTGTAGCACGACCTTC	ACTCTAGCCATCTTCAGAGTCTG
2210407C18Rik	CAGATTCCCACTAAACCACCC	AGCAAAACTAACACTTTCCAGGG
Cyp4v3	GCCTCTCCCACTACACTCTC	AGAGATCCAAAGAAAGGCATGT
Myo18b	CGGAGCTTTCTACCTTTCCC	GAGCTGAGAATGGAGTGGGG
Myc	TGCGGTGACTGATATACGCA	ACCATTTTCTCTTGCTCGCG
Tap1	TTCCAGGCAGAAAGGGAGAG	CCTTGTCTGGACCCCTTCTC
Tap2	CAAATTGACAGGCGCCATCT	GCTTCTTCTCAAACTGGATCTCC
Tapbp	CCCTCACCTGACCAGATCG	CAGAGGCTTCATGGTGCTAC
Psmb8	ACTGGGCTCTACTCGGAAAG	ATCCAGTAACGCCATGACCA
Psmb9	GCCCCTCACTTGATTTAGCC	GAAGGTGCGTTCTTTGGCTT
